# Supplementary material for: Nomenclature updates resulting from the evolution of avian influenza A(H5) virus clades 2.1.3.2a, 2.2.1, and 2.3.4 during 2013–2014
Source: Influenza Other Respir Viruses. 2015 Aug 4;9(5):271–6. doi: 10.1111/irv.12324 (PMC4548997; doi:10.1111/irv.12324)
Supplement: Supplementary file 1 [file irv0009-0271-sd1.zip]

Archive with 5 entries (5 files):
- irv12324-sup-0001-FigS1A.tif
- irv12324-sup-0002-FigS1B.tif
- irv12324-sup-0003-FigS1C.tif
- irv12324-sup-0004-FigS1D.tif
- irv12324-sup-0005-FigS1E.tif
