# Supplementary material for: Nomenclature updates resulting from the evolution of avian influenza A(H5) virus clades 2.1.3.2a, 2.2.1, and 2.3.4 during 2013–2014
Source: Influenza Other Respir Viruses. 2015 Aug 4;9(5):271–6. doi: 10.1111/irv.12324 (PMC4548997; doi:10.1111/irv.12324)
Supplement: Supplementary file 3 [file irv0009-0271-sd3.xlsx]

## Sheet: Sequences in Figure 1
Data source	ID	Strain	Subtype	Clade
GenBank	AF148678	A/Goose/Guangdong/1/96	H5N1	0
GenBank	AF036356	A/Hong_Kong/156/97	H5N1	0
GenBank	AF084280	A/Hong_Kong/483/1997	H5N1	0
GenBank	CY047457	A/chicken/Thailand/CU-354/2008	H5N1	1
GenBank	DQ360835	A/Thailand/676/2005	H5N1	1
GenBank	EF541403	A/Viet_Nam/1203/2004	H5N1	1
GenBank	EF456803	A/Viet_Nam/HN30408/2005	H5N1	1
GenBank	AY651333	A/Vietnam/1194/2004	H5N1	1
GenBank	HM114465	A/Vietnam/UT3030/2003	H5N1	1
GenBank	FJ225472	A/Cambodia/R0405050/2007	H5N1	1.1
GenBank	CY029527	A/duck/Vietnam/1233/2005	H5N1	1.1
GenBank	CY030351	A/duck/Vietnam/NCVD-16/2007	H5N1	1.1
GenBank	DQ659327	A/bar_headed_goose/Qinghai/1A/2005	H5N1	2.2
GenBank	HM172454	A/bar-headed_goose/Qinghai/3/2005	H5N1	2.2
GenBank	HM172087	A/bar-headed_goose/Tibet/8/2006	H5N1	2.2
GenBank	EF362418	A/chicken/India/NIV33487/06	H5N1	2.2
GenBank	EF205155	A/chicken/Omsk/14/05	H5N1	2.2
GenBank	EU146920	A/Nigeria/6e/07	H5N1	2.2
GenBank	EF619989	A/Turkey/15/2006	H5N1	2.2
GenBank	DQ659326	A/whooping_swan/Mongolia/244/2005	H5N1	2.2
GenBank	DQ095624	A/Chicken/Yunnan/447/05	H5N1	2.4
GenBank	DQ366338	A/duck/Guangxi/13/2004	H5N1	2.4
GenBank	AB189053	A/crow/Kyoto/53/2004	H5N1	2.5
GenBank	AB189061	A/crow/Osaka/102/2004	H5N1	2.5
GenBank	AF509016	A/Chicken/Hong_Kong/FY77/01	H5N1	3
GenBank	AF509020	A/Pheasant/HongKong/FY155/01	H5N1	3
GenBank	DQ997405	A/goose/Fujian/bb/2003	H5N1	4
GenBank	DQ992771	A/goose/Guiyang/1175/2006	H5N1	4
GenBank	DQ992765	A/goose/Guiyang/337/2006	H5N1	4
GenBank	DQ320879	A/duck/Guangxi/668/2004	H5N1	5
GenBank	DQ320881	A/goose/Guangxi/1097/2004	H5N1	5
GenBank	DQ320880	A/goose/Guangxi/914/2004	H5N1	5
GenBank	AY741213	A/blackbird/Hunan/1/2004	H5N1	6
GenBank	DQ997094	A/duck/Hubei/wg/2002	H5N1	6
GenBank	DQ997392	A/swine/Anhui/ca/2004	H5N1	6
GenBank	AY741215	A/tree_sparrow/Henan/1/2004	H5N1	6
GenBank	EF587277	A/Beijing/01/2003	H5N1	7
GenBank	DQ343150	A/chicken/Hebei/326/2005	H5N1	7
GenBank	HM172080	A/chicken/Henan/A-7/2006	H5N1	7
GenBank	HM172078	A/chicken/Liaoning/A-1/2007	H5N1	7
GenBank	HM172073	A/chicken/Shandong/A-10/2006	H5N1	7
GenBank	DQ914814	A/chicken/Shanxi/2/2006	H5N1	7
GenBank	HM172090	A/chicken/Xinjiang/28/2006	H5N1	7
GenBank	HM172113	A/chicken/Shanxi/10/2006	H5N1	7.1
GenBank	FJ842476	A/chicken/Vietnam/NCVD-016/2008	H5N1	7.1
GenBank	FJ842481	A/chicken/Vietnam/NCVD-03/2008	H5N1	7.1
GenBank	HM172081	A/chicken/Hebei/A-8/2009	H5N1	7.2
GenBank	HM172092	A/chicken/Jiangsu/18/2008	H5N1	7.2
GenBank	FJ842480	A/chicken/Vietnam/NCVD-093/2008	H5N1	7.2
GenBank	AY575876	A/Ck/HK/61.9/02	H5N1	8
GenBank	AY651349	A/Ck/HK/YU22/2002	H5N1	8
GenBank	AY575877	A/Ck/HK/YU777/02	H5N1	8
GenBank	HM172095	A/chicken/Anhui/39/2004	H5N1	9
GenBank	DQ320876	A/chicken/Fujian/1042/2005	H5N1	9
GenBank	HM172075	A/chicken/Gansu/44/2004	H5N1	9
GenBank	HM172114	A/chicken/Hunan/41/2004	H5N1	9
GenBank	DQ320875	A/duck/Fujian/897/2005	H5N1	9
GenBank	HM172089	A/goose/Guangdong/72/2004	H5N1	9
GenBank	HQ200596	A/Cambodia/S1211394/2008	H5N1	1.1.1
GenBank	JN588807	A/Cambodia/V0401301/2011	H5N1	1.1.1
GenBank	JN588809	A/Cambodia/V0606311/2011	H5N1	1.1.1
GenBank	AB727935	A/duck/Vietnam/OIE-0062/2012	H5N1	1.1.1
GISAID	EPI424792	A/chicken/Vietnam/NCVD-876/2011	H5N1	1.1.1
IORV	In Alignment	A/Vietnam/HN31673/2009	H5N1	1.1.1
GenBank	JN588804	A/Cambodia/U0417030/2010	H5N1	1.1.2
GenBank	JN588805	A/Cambodia/V0203306/2011	H5N1	1.1.2
GenBank	JN588806	A/Cambodia/V0219301/2011	H5N1	1.1.2
GenBank	KF369206	A/Cambodia/W0329318/2012	H5N1	1.1.2
GenBank	KF369214	A/Cambodia/W0526301/2012	H5N1	1.1.2
GenBank	KF001372	A/Cambodia/X0123311/2013	H5N1	1.1.2
GenBank	KF918470	A/Cambodia/X0810301/2013	H5N1	1.1.2
GenBank	JX021303	A/duck/Vietnam/ST0970/2009	H5N1	1.1.2
GenBank	AB728619	A/muscovy_duck/Vietnam/OIE-0043/2012	H5N1	1.1.2
GISAID	EPI425480	A/chicken/Vietnam/NCVD-775/2011	H5N1	1.1.2
GenBank	CY091790	A/chicken/Ampenan/BBVD-282/2007	H5N1	2.1.1
GenBank	CY091817	A/chicken/Badung/BBVD-302/2007	H5N1	2.1.1
GenBank	CY091775	A/chicken/Denpasar/BBVD-182/2007	H5N1	2.1.1
GenBank	CY028963	A/duck/Hunan/795/2002	H5N1	2.1.1
GenBank	DQ497667	A/chicken/Dairi/BPPVI/2005	H5N1	2.1.2
GenBank	CY014280	A/Indonesia/CDC595/2006	H5N1	2.1.2
GenBank	CY014465	A/Indonesia/CDC625/2006	H5N1	2.1.2
GenBank	DQ497664	A/turkey/Kedaton/BPPV3/2004	H5N1	2.1.2
GenBank	CY091815	A/chicken/Badung/BBVD-277/2007	H5N1	2.1.3
GenBank	GQ122395	A/chicken/Central_Java/UT3091/2005	H5N1	2.1.3
GenBank	GQ122396	A/chicken/East_Java/UT6016/2006	H5N1	2.1.3
GenBank	EU124153	A/Chicken/West_Java/GARUT-MAY/2006	H5N1	2.1.3
GenBank	GQ122398	A/chicken/East_Java/UT6021/2006	H5N1	2.1.3.1
GenBank	AB685454	A/chicken/EastKalimantan/UT581/2010	H5N1	2.1.3.1
GenBank	EU124049	A/Chicken/Indonesia/Wates1/2005	H5N1	2.1.3.1
GenBank	EU124050	A/Chicken/Indonesia/Wates130/2005	H5N1	2.1.3.1
GenBank	EU124156	A/Chicken/Papua/TB15/2006	H5N1	2.1.3.1
GenBank	GU183461	A/chicken/Banten/Srg-Fadh/2008	H5N1	2.1.3.2
GenBank	AB621354	A/chicken/Indonesia/D10015/2010	H5N1	2.1.3.2
GenBank	CY091889	A/chicken/Sleman/BBVW-493-214/2007	H5N1	2.1.3.2
GenBank	EF541394	A/Indonesia/5/2005	H5N1	2.1.3.2
GenBank	EU146632	A/Indonesia/7/2005	H5N1	2.1.3.2
GenBank	CY019392	A/Indonesia/CDC1032N/2007	H5N1	2.1.3.2
GenBank	AB621352	A/tree_sparrow/Indonesia/D10013/2010	H5N1	2.1.3.2a
GISAID	EPI341633	A/Indonesia/NIHRD11771/2011	H5N1	2.1.3.2a
GISAID	EPI442759	A/Indonesia/NIHRD12379/2012	H5N1	2.1.3.2a
GISAID	EPI531959	A/Indonesia/NIHRD14122/2014	H5N1	2.1.3.2a
GenBank	AB621353	A/chicken/Indonesia/D10014/2010	H5N1	2.1.3.2b
GISAID	EPI533445	A/chicken/West_Java/148/2011	H5N1	2.1.3.2b
GISAID	EPI492524	A/Indonesia/NIHRD13233/2013	H5N1	2.1.3.2b
GenBank	GQ122399	A/chicken/Banten/UT6025/2006	H5N1	2.1.3.3
GenBank	GQ122402	A/chicken/East_Java/UT6044/2007	H5N1	2.1.3.3
GenBank	CY014185	A/chicken/Indonesia/CDC25/2005	H5N1	2.1.3.3
GenBank	GU183457	A/chicken/Inhu/BPPVRII/2007	H5N1	2.1.3.3
GISAID	EPI340804	A/chicken/Agam/BPPVRII-682/2009	H5N1	2.1.3.3
GenBank	HQ198265	A/chicken/Egypt/1036/2010	H5N1	2.2.1
GenBank	EU719116	A/egret/Egypt/1162-NAMRU3/2006	H5N1	2.2.1
GenBank	FJ226064	A/Egypt/10215-NAMRU3/2007	H5N1	2.2.1
GenBank	EF535817	A/Egypt/1394-NAMRU3/2007	H5N1	2.2.1
GenBank	EF535822	A/Egypt/2321-NAMRU3/2007	H5N1	2.2.1
GenBank	FJ226059	A/Egypt/2546-NAMRU3/2008	H5N1	2.2.1
GenBank	EU095025	A/Egypt/2629-NAMRU3/2007	H5N1	2.2.1
GenBank	EU095032	A/Egypt/4226-NAMRU3/2007	H5N1	2.2.1
GenBank	CY062472	A/Egypt/N01982/2010	H5N1	2.2.1
GenBank	CY062484	A/Egypt/N03072/2010	H5N1	2.2.1
GenBank	CY062457	A/Egypt/N09539/2009	H5N1	2.2.1
GenBank	DQ407519	A/turkey/Turkey/1/2005	H5N1	2.2.1
GISAID	EPI173707	A/Egypt/321/2007	H5N1	2.2.1
GenBank	HQ198262	A/chicken/Egypt/1031/2010	H5N1	2.2.1.1
GenBank	CY062608	A/chicken/Egypt/38-2/2008	H5N1	2.2.1.1
GenBank	GU064352	A/chicken/Egypt/490N3-CLEVB/2008	H5N1	2.2.1.1
GenBank	EU623468	A/chicken/Egypt/9403NAMRU3-CLEVB214/2007	H5N1	2.2.1.1
GenBank	FJ226061	A/Egypt/3300-NAMRU3/2008	H5N1	2.2.1.1
GenBank	HQ198269	A/chicken/Egypt/1063/2010	H5N1	2.2.1.1a
GenBank	JN807843	A/chicken/Egypt/116AD/2011	H5N1	2.2.1.1a
GenBank	HM466695	A/chicken/Israel/65/2010	H5N1	2.2.1.1a
GenBank	CY126240	A/chicken/Menofia/CAI35/2010	H5N1	2.2.1.1a
GenBank	GU002678	A/duck/Egypt/0955-NLQP/2009	H5N1	2.2.1.1a
GenBank	JN582041	A/turkey/Israel/362/2011	H5N1	2.2.1.1a
GenBank	JQ858470	A/duck/Egypt/1120SMF/2011	H5N1	2.2.1.2
GenBank	KJ522744	A/duck/Egypt/13149S/2013	H5N1	2.2.1.2
GenBank	KP035046	A/duck/Egypt/14VIR784-8-1339S/2013	H5N1	2.2.1.2
GenBank	JX456101	A/Egypt/N00951/2012	H5N1	2.2.1.2
GenBank	KJ522737	A/turkey/Egypt/137/2013	H5N1	2.2.1.2
GenBank	CY043375	A/chicken/Bangladesh/394/2007	H5N1	2.2.2
GenBank	CY043366	A/chicken/Bangladesh/490/2007	H5N1	2.2.2
GenBank	CY090116	A/chicken/India/241272/2010	H5N1	2.2.2
GenBank	GQ917229	A/chicken/India/WB-NIV96526/2009	H5N1	2.2.2
GenBank	EU871811	A/chicken/West_Bengal/80995/2008	H5N1	2.2.2
GenBank	FJ573468	A/Bangladesh/207095/2008	H5N1	2.2.2.1
GenBank	CY088769	A/Bangladesh/3233/2011	H5N1	2.2.2.1
GenBank	JN795921	A/chicken/Bangladesh/11rs1984-27/2011	H5N1	2.2.2.1
GenBank	CY063473	A/chicken/Bhutan/248009/2010	H5N1	2.2.2.1
GenBank	GU083637	A/chicken/West_Bengal/100879/2008	H5N1	2.2.2.1
GenBank	GU271998	A/chicken/West_Bengal/155505/2009	H5N1	2.2.2.1
GenBank	DQ320902	A/duck/Hunan/127/2005	H5N1	2.3.1
GenBank	HM172105	A/duck/Hunan/70/2004	H5N1	2.3.1
GenBank	FJ517645	A/pigeon/Zhejiang/17/2005	H5N1	2.3.1
GenBank	DQ095626	A/Chicken/Shantou/810/05	H5N1	2.3.2
GenBank	HM172116	A/duck/Guangdong/23/2004	H5N1	2.3.2
GenBank	DQ992741	A/duck/Guangxi/89/2006	H5N1	2.3.2
GenBank	DQ320939	A/duck/Vietnam/568/2005	H5N1	2.3.2
GenBank	DQ992813	A/duck/Yunnan/1126/2006	H5N1	2.3.2
GenBank	DQ992719	A/goose/Guangxi/3316/2005	H5N1	2.3.2
GenBank	DQ320896	A/goose/Guangxi/345/2005	H5N1	2.3.2
GenBank	GQ412053	A/chicken/Korea/Gimje/2008	H5N1	2.3.2.1
GenBank	CY036173	A/common_magpie/Hong_Kong/5052/2007	H5N1	2.3.2.1
GenBank	GU182166	A/duck/Hunan/8/2008	H5N1	2.3.2.1
GenBank	AB436902	A/whooper_swan/Hokkaido/2/2008	H5N1	2.3.2.1
GenBank	KF715205	A/duck/Bangladesh/19097/2013	H5N1	2.3.2.1a
GenBank	JN543378	A/environment/Chang_Sha/25/2009	H5N1	2.3.2.1a
GenBank	JX576788	A/environment/Hunan/3/2011	H5N1	2.3.2.1a
GenBank	CY098758	A/Hubei/1/2010	H5N1	2.3.2.1a
GISAID	EPI448271	A/chicken/Bangladesh/42010/2012	H5N1	2.3.2.1a
GISAID	EPI332698	A/chicken/Vietnam/NCVD-700/2011	H5N1	2.3.2.1a
GISAID	EPI448063	A/crow/Bangladesh/1061/2011	H5N1	2.3.2.1a
GISAID	EPI448279	A/duck/Bangladesh/32077/2012	H5N1	2.3.2.1a
GISAID	EPI425240	A/duck/Vietnam/NCVD-1171/2012	H5N1	2.3.2.1a
GISAID	EPI424362	A/duck/Vietnam/NCVD-1206/2012	H5N1	2.3.2.1a
GISAID	EPI425440	A/duck/Vietnam/NCVD-1210/2012	H5N1	2.3.2.1a
GISAID	EPI448263	A/environment/Bangladesh/1019-G/2012	H5N1	2.3.2.1a
GISAID	EPI353379	A/waterfowl/Bangladesh/31935/2011	H5N1	2.3.2.1a
GenBank	KC357320	A/barn_swallow/Hong_Kong/1161/2010	H5N1	2.3.2.1b
GenBank	JN646714	A/duck/Zhejiang/224/2011	H5N1	2.3.2.1b
GenBank	AB557629	A/feral_pigeon/Hong_Kong/3409/2009	H5N1	2.3.2.1b
GISAID	EPI425232	A/duck/Vietnam/NCVD-1160/2011	H5N1	2.3.2.1b
GISAID	EPI330995	A/duck/Vietnam/NCVD-672/2011	H5N1	2.3.2.1b
GISAID	EPI425200	A/duck/Vietnam/NCVD129-7/2011	H5N1	2.3.2.1b
GISAID	EPI375432	A/Hong_Kong/5923/2012	H5N1	2.3.2.1b
GenBank	HM006730	A/bar-headed_goose/Mongolia/X53/2009	H5N1	2.3.2.1c
GenBank	JN807978	A/chicken/Korea/IC546/2011	H5N1	2.3.2.1c
GenBank	AB684253	A/chicken/Miyazaki/11/2011	H5N1	2.3.2.1c
GenBank	JN613388	A/chicken/Nepal/105/2010	H5N1	2.3.2.1c
GenBank	CY063318	A/great_crested-grebe/Qinghai/1/2009	H5N1	2.3.2.1c
GenBank	HQ636461	A/Hong_Kong/6841/2010	H5N1	2.3.2.1c
GenBank	AB610972	A/whooper_swan/Hokkaido/4/2011	H5N1	2.3.2.1c
GISAID	EPI500771	A/Alberta/01/2014	H5N1	2.3.2.1c
GISAID	EPI425931	A/duck/Vietnam/NCVD-1544/2012	H5N1	2.3.2.1c
GISAID	EPI424984	A/duck/Vietnam/NCVD-1584/2012	H5N1	2.3.2.1c
GenBank	DQ992755	A/chicken/Guiyang/3055/2005	H5N1	2.3.3
GenBank	DQ992756	A/duck/Guiyang/3242/2005	H5N1	2.3.3
GenBank	DQ371928	A/Anhui/1/2005	H5N1	2.3.4
GenBank	HM172096	A/chicken/Fujian/1/2007	H5N1	2.3.4
GenBank	KC590650	A/chicken/Hong_Kong/AP156/2008	H5N1	2.3.4
GenBank	HM172069	A/chicken/Sichuan/81/2005	H5N1	2.3.4
GenBank	HM172086	A/chicken/Tibet/6/2008	H5N1	2.3.4
GenBank	CY041043	A/duck/Laos/22/2006	H5N1	2.3.4
GenBank	DQ845348	A/duck/Laos/3295/2006	H5N1	2.3.4
GenBank	DQ371930	A/Guangxi/1/2005	H5N1	2.3.4
GenBank	DQ992842	A/Japanese_white_eye/Hong_Kong/1038/2006	H5N1	2.3.4
GenBank	CY036269	A/peregrine_falcon/Hong_Kong/2142/2008	H5N1	2.3.4
GenBank	AB521159	A/peregrine_falcon/Hong_Kong/810/2009	H5N1	2.3.4
GenBank	HM172101	A/shrike/Tibet/13/2006	H5N1	2.3.4
GenBank	CY098304	A/chicken/Lao/LH2/2010	H5N1	2.3.4.1
GenBank	CY098723	A/Hunan/1/2009	H5N1	2.3.4.1
GenBank	CY098751	A/Hunan/2/2009	H5N1	2.3.4.1
GISAID	EPI284550	A/duck/Vietnam/NCVD-293/2009	H5N1	2.3.4.1
IORV	In Alignment	A/Vietnam/HN36282/2010	H5N1	2.3.4.1
GenBank	JN795924	A/chicken/Bangladesh/11rs1984-30/2011	H5N1	2.3.4.2
GenBank	CY098798	A/environment/Guizhou/2/2009	H5N1	2.3.4.2
GenBank	CY098806	A/environment/Guizhou/4/2009	H5N1	2.3.4.2
GenBank	HM114617	A/Vietnam/HN31432M/2008	H5N1	2.3.4.2
GISAID	EPI353372	A/chicken/Bangladesh/3012/2011	H5N1	2.3.4.2
GISAID	EPI284489	A/chicken/Vietnam/NCVD-035/2008	H5N1	2.3.4.2
GISAID	EPI284454	A/chicken/Vietnam/NCVD-281/2009	H5N1	2.3.4.2
GISAID	EPI420386	A/Guizhou/1/2013	H5N1	2.3.4.2
IORV	In Alignment	A/Vietnam/HN36250/2010	H5N1	2.3.4.2
GenBank	CY030383	A/chicken/Vietnam/NCVD-20/2007	H5N1	2.3.4.3
GenBank	HM114585	A/Vietnam/HN31388M1/2007	H5N1	2.3.4.3
GenBank	HM114593	A/Vietnam/UT31394II/2008	H5N1	2.3.4.3
GenBank	HM114601	A/Vietnam/UT31412II/2008	H5N1	2.3.4.3
GenBank	HM114609	A/Vietnam/UT31413II/2008	H5N1	2.3.4.3
GISAID	EPI284466	A/chicken/Vietnam/NCVD-279/2009	H5N1	2.3.4.3
GenBank	GU727669	A/duck/Eastern_China/108/2008	H5N1	2.3.4.4
GenBank	AB979487	A/muscovy_duck/Vietnam/LBM635/2014	H5N1	2.3.4.4
GenBank	JX534565	A/wild_duck/Shandong/628/2011	H5N1	2.3.4.4
GenBank	KP307976	A/Northern_pintail/Washington/40964/2014	H5N2	2.3.4.4
GenBank	KM496965	A/chicken/Laos/LPQ001/2014	H5N6	2.3.4.4
GISAID	EPI533583	A/Sichuan/26221/2014	H5N6	2.3.4.4
GenBank	KJ508961	A/Baikal_teal/Korea/H52/2014	H5N8	2.3.4.4
GenBank	KJ509076	A/breeder_duck/Korea/H158/2014	H5N8	2.3.4.4
GenBank	KJ509164	A/spot-billed_duck/Korea/H455-42/2014	H5N8	2.3.4.4
GISAID	EPI548623	A/chicken/Netherlands/14015531/2014	H5N8	2.3.4.4
GISAID	EPI552746	A/turkey/Germany/R2474-L00899/2014	H5N8	2.3.4.4
GenBank	CY091627	A/duck/Guangdong/wy11/2008	H5N5	2.3.4.4
GenBank	GU727653	A/duck/Eastern_China/008/2008	H5N5	2.3.4.4
GenBank	GU727661	A/duck/Eastern_China/031/2009	H5N5	2.3.4.4
GenBank	JQ973678	A/quail/Jiangsu/k0104/2010	H5N5	2.3.4.4
