# Supplementary material for: Nomenclature updates resulting from the evolution of avian influenza A(H5) virus clades 2.1.3.2a, 2.2.1, and 2.3.4 during 2013–2014
Source: Influenza Other Respir Viruses. 2015 Aug 4;9(5):271–6. doi: 10.1111/irv.12324 (PMC4548997; doi:10.1111/irv.12324)
Supplement: Supplementary file 4 [file irv0009-0271-sd4.xlsx]

## Sheet: Newly submitted data in MS
Accession	Strain name	Clade
EPI514996	A/chicken/Malaysia/5744/2004	1
KP055074	A/swan/Germany/R65/2008	2.2
JF772148	A/quail/Guangxi/11/2002	4
JF772156	A/quail/Guangxi/12/2002	4
JF772164	A/quail/Guangxi/13/2002	4
EPI463679	A/swine/Jiangsu/1/2008	7.2
EPI476658	A/chicken/Ningxia/222/2012	7.2
EPI553223	A/Chicken/Shandong/J02/2009	7.2
EPI553276	A/Chicken/Shandong/J03/2009	7.2
EPI553284	A/Chicken/Shandong/J04/2009	7.2
EPI553292	A/Chicken/Shandong/J05/2009	7.2
JX534549	A/wild_duck/Shandong/1/2011	7.2
EPI439898	A/chicken/Hong_Kong/369/2003	9
KP097895	A/chicken/Vietnam/NCVD-KA57/2012	1.1.1
EPI413966	A/duck/Vietnam/OIE-3038/2012	1.1.2
EPI443806	A/duck/Soc_Trang/8/2012	1.1.2
EPI453490	A/chicken/Soc_Trang/4/2012	1.1.2
EPI457539	A/chicken/Soc_Trang/1/2012	1.1.2
EPI457546	A/chicken/Soc_Trang/2/2012	1.1.2
EPI485581	A/Cambodia/X0125302/2013	1.1.2
EPI485592	A/duck/Cambodia/46W2M4/2013	1.1.2
EPI485594	A/duck/Cambodia/202W6M1/2013	1.1.2
EPI485596	A/duck/Cambodia/261W7M2/2013	1.1.2
EPI531266	A/Cambodia/X0628313/2013	1.1.2
EPI531274	A/Cambodia/X0808305/2013	1.1.2
EPI531287	A/chicken/Cambodia/X0815302/2013	1.1.2
EPI531289	A/chicken/Cambodia/X0815303/2013	1.1.2
EPI531294	A/Cambodia/X0817302/2013	1.1.2
EPI531302	A/Cambodia/X0828324/2013	1.1.2
EPI531306	A/Cambodia/X0810301/2013	1.1.2
EPI531316	A/Cambodia/X0913301/2013	1.1.2
EPI531324	A/Cambodia/X0916322/2013	1.1.2
EPI531332	A/Cambodia/X1024307/2013	1.1.2
EPI531337	A/environment/Cambodia/C1154W38M1/2013	1.1.2
EPI531339	A/environment/Cambodia/C1190W38M4/2013	1.1.2
EPI531341	A/environment/Cambodia/E1178W38M3pop661C/2013	1.1.2
EPI531342	A/environment/Cambodia/E1178W38M3pop661G/2013	1.1.2
KF001372	A/Cambodia/X0123311/2013	1.1.2
KF001380	A/Cambodia/X0123312/2013	1.1.2
KF001396	A/Cambodia/X0207301/2013	1.1.2
KF001412	A/Cambodia/X0219301/2013	1.1.2
KF001417	A/Cambodia/X0215301/2013	1.1.2
KF001419	A/duck/Cambodia/11W2M1/2013	1.1.2
KF001421	A/duck/Cambodia/33W2M3/2013	1.1.2
KF001431	A/duck/Cambodia/59W3M1/2013	1.1.2
KF001434	A/duck/Cambodia/143W4M4/2013	1.1.2
KF001442	A/duck/Cambodia/191W5M4/2013	1.1.2
KF001455	A/duck/Cambodia/250W7M1/2013	1.1.2
KF001466	A/environment/Cambodia/E290W9M1/2013	1.1.2
KF001468	A/environment/Cambodia/E328W9M4/2013	1.1.2
KF001470	A/environment/Cambodia/E73W3M3/2013	1.1.2
KF001472	A/environment/Cambodia/E99W4M1/2013	1.1.2
KF001474	A/civet_cat/Cambodia/X0313306/2013	1.1.2
KF001478	A/civet_cat/Cambodia/X0313307/2013	1.1.2
KF001486	A/chicken/Cambodia/X0124310/2013	1.1.2
KF001491	A/duck/Cambodia/X0124311/2013	1.1.2
KF001493	A/chicken/Cambodia/X0218303/2013	1.1.2
KF001495	A/chicken/Cambodia/X0218304/2013	1.1.2
KF001497	A/duck/Cambodia/X0220302/2013	1.1.2
KF001502	A/chicken/Cambodia/X0305302/2013	1.1.2
KF369206	A/Cambodia/W0329318/2012	1.1.2
KF369214	A/Cambodia/W0526301/2012	1.1.2
KF369222	A/chicken/Cambodia/W0530389/2012	1.1.2
KF369227	A/chicken/Cambodia/W0530390/2012	1.1.2
KF369229	A/chicken/Cambodia/W0530391/2012	1.1.2
KF369247	A/environment/Cambodia/E316W9M3/2013	1.1.2
KF369257	A/Cambodia/X0502302/2013	1.1.2
KM821629	A/duck/Khanhhoa/CVVI-24/2013	1.1.2
KP097894	A/chicken/Vietnam/NCVD-KA42/2012	1.1.2
KP097898	A/duck/Vietnam/NCVD-KA206/2012	1.1.2
KP097916	A/muscovy_duck/Vietnam/NCVD-KA426/2013	1.1.2
KP097917	A/chicken/Vietnam/NCVD-KA428/2013	1.1.2
KP097920	A/chicken/Vietnam/NCVD-KA448/2013	1.1.2
KP097925	A/chicken/Vietnam/NCVD-A937/2011	1.1.2
EPI439900	A/goose/Jilin/514/2005	2-like
EPI533369	A/chicken/Indonesia/PA/2003	2.1.1
EPI533370	A/chicken/Indonesia/BL/2003	2.1.1
EPI533371	A/chicken/Indonesia/2A/2003	2.1.1
EPI533400	A/chicken/West_Java/A/2003	2.1.1
EPI533375	A/chicken/South_Sulawesi/157/2011	2.1.3.1
EPI533376	A/chicken/South_Sulawesi/156/2011	2.1.3.1
EPI533377	A/chicken/South_Sulawesi/140/2010	2.1.3.2
EPI533378	A/chicken/South_Kalimantan/070/2009	2.1.3.2
EPI533379	A/chicken/East_Java/035/2009	2.1.3.2
EPI533380	A/chicken/East_Java/6/2009	2.1.3.2
EPI533383	A/chicken/East_Java/029/2009	2.1.3.2
EPI533396	A/chicken/Central_Java/59/2009	2.1.3.2
EPI533406	A/chicken/West_Java/30/2007	2.1.3.2
EPI533413	A/chicken/West_Java/20/2009	2.1.3.2
EPI533418	A/chicken/West_Java/132/2007	2.1.3.2
EPI533419	A/chicken/West_Java/130/2007	2.1.3.2
EPI533420	A/chicken/West_Java/129/2007	2.1.3.2
EPI533425	A/chicken/West_Java/028/2008	2.1.3.2
EPI533435	A/chicken/West_Java/2/2009	2.1.3.2
EPI533436	A/chicken/West_Java/X3/2009	2.1.3.2
EPI533438	A/chicken/West_Java/2008	2.1.3.2
EPI533439	A/chicken/West_Java/34/2008	2.1.3.2
EPI533441	A/chicken/West_Java/29/002/2007	2.1.3.2
EPI533442	A/chicken/West_Java/12/2006	2.1.3.2
EPI533443	A/chicken/West_Java/8/2006	2.1.3.2
EPI533444	A/chicken/West_Java/59A/2009	2.1.3.2
EPI533450	A/chicken/West_Java/6-1/2008	2.1.3.2
EPI533451	A/chicken/West_Java/CSLK-EC/2006	2.1.3.2
EPI533454	A/chicken/Lampung/7/2008	2.1.3.2
EPI533461	A/chicken/North_Sumatra/27/2009	2.1.3.2
KM892798	A/chicken/Bali/U8661/2009	2.1.3.2
EPI442759	A/Indonesia/NIHRD12379/2012	2.1.3.2a
EPI442763	A/Indonesia/NIHRD12550/2012	2.1.3.2a
EPI463648	A/Indonesia/NIHRD13157/2013	2.1.3.2a
EPI531959	A/Indonesia/NIHRD14122/2014	2.1.3.2a
EPI533372	A/chicken/South_Sulawesi/196/2011	2.1.3.2a
EPI533373	A/chicken/South_Sulawesi/195/2011	2.1.3.2a
EPI533385	A/chicken/Yogyakarta/159/2011	2.1.3.2a
EPI533388	A/chicken/Central_Java/099/2010	2.1.3.2a
EPI533389	A/chicken/Central_Java/99/2010	2.1.3.2a
EPI533390	A/chicken/Central_Java/075/2010	2.1.3.2a
EPI533391	A/chicken/Central_Java/75/2010	2.1.3.2a
EPI533392	A/chicken/Central_Java/139/2010	2.1.3.2a
EPI533401	A/chicken/West_Java/97/2010	2.1.3.2a
EPI533402	A/chicken/West_Java/097/2010	2.1.3.2a
EPI533403	A/chicken/West_Java/90/2010	2.1.3.2a
EPI533404	A/chicken/West_Java/090/2010	2.1.3.2a
EPI533408	A/chicken/West_Java/84/2010	2.1.3.2a
EPI533409	A/chicken/West_Java/084/2010	2.1.3.2a
EPI533410	A/chicken/West_Java/034/2009	2.1.3.2a
EPI533417	A/chicken/West_Java/125A/2010	2.1.3.2a
EPI533422	A/chicken/West_Java/093/2010	2.1.3.2a
EPI533427	A/chicken/West_Java/200/2011	2.1.3.2a
EPI533428	A/chicken/West_Java/X4/2010	2.1.3.2a
EPI533431	A/chicken/West_Java/134/2010	2.1.3.2a
EPI533432	A/chicken/West_Java/120/2010	2.1.3.2a
EPI533433	A/chicken/West_Java/119/2010	2.1.3.2a
EPI533434	A/chicken/West_Java/091/2010	2.1.3.2a
EPI442757	A/Indonesia/NIHRD12162/2012	2.1.3.2b
EPI492524	A/Indonesia/NIHRD13233/2013	2.1.3.2b
EPI509937	A/Indonesia/NIHRD13269/2013	2.1.3.2b
EPI533381	A/chicken/East_Java/013/2009	2.1.3.2b
EPI533382	A/chicken/East_Java/151/2011	2.1.3.2b
EPI533384	A/chicken/East_Java/121/2010	2.1.3.2b
EPI533386	A/chicken/Central_Java/146/2011	2.1.3.2b
EPI533387	A/chicken/Central_Java/056/2009	2.1.3.2b
EPI533394	A/chicken/Central_Java/053/2009	2.1.3.2b
EPI533395	A/chicken/Central_Java/52/2009	2.1.3.2b
EPI533398	A/chicken/West_Java/142/2010	2.1.3.2b
EPI533399	A/chicken/West_Java/127/2009	2.1.3.2b
EPI533405	A/chicken/West_Java/081/2010	2.1.3.2b
EPI533407	A/chicken/West_Java/015/2009	2.1.3.2b
EPI533412	A/chicken/Banten/019/2009	2.1.3.2b
EPI533415	A/chicken/West_Java/138/2010	2.1.3.2b
EPI533416	A/chicken/West_Java/131/2010	2.1.3.2b
EPI533424	A/chicken/West_Java/47/2009	2.1.3.2b
EPI533445	A/chicken/West_Java/148/2011	2.1.3.2b
EPI533447	A/chicken/West_Java/094/2010	2.1.3.2b
EPI533448	A/chicken/West_Java/59/2009	2.1.3.2b
EPI533449	A/chicken/West_Java/6-2/2009	2.1.3.2b
EPI533452	A/chicken/Lampung/153/2011	2.1.3.2b
EPI533456	A/chicken/South_Sumatra/170/2011	2.1.3.2b
EPI533457	A/chicken/Jambi/184/2011	2.1.3.2b
EPI537677	A/Environment/West_Java/Bksi34/2013	2.1.3.2b
EPI547699	A/Indonesia/NIHRD14157/2014	2.1.3.2b
EPI533368	A/chicken/Riau/071/2009	2.1.3.3
EPI533459	A/chicken/North_Sumatra/072/2010	2.1.3.3
EPI533460	A/chicken/North_Sumatra/72/2010	2.1.3.3
EPI460393	A/chicken/Egypt/0626/2006	2.2.1
EPI504985	A/duck/Egypt/BSU-BS-R7/2008	2.2.1
EPI504987	A/duck/Egypt/BSU-BS-R9/2009	2.2.1
EPI504988	A/chicken/Egypt/BSU-BS-R10/2009	2.2.1
KJ522721	A/duck/Egypt/1310SD/2013	2.2.1
KP035022	A/chicken/Egypt/14VIR784-5-1318S/2013	2.2.1
EPI493084	A/chicken/Egypt/Q1118D/2010	2.2.1.1a
EPI493160	A/chicken/Egypt/Q1769B/2010	2.2.1.1a
EPI493175	A/chicken/Egypt/Q1184B/2010	2.2.1.1a
EPI493222	A/chicken/Egypt/Q1182E/2010	2.2.1.1a
EPI493246	A/chicken/Egypt/Q2247A/2010	2.2.1.1a
EPI493321	A/chicken/Egypt/Q1090E/2010	2.2.1.1a
EPI493386	A/chicken/Egypt/Q1112E/2010	2.2.1.1a
EPI493452	A/chicken/Egypt/Q1089E/2010	2.2.1.1a
EPI493519	A/chicken/Egypt/Q1397D/2010	2.2.1.1a
EPI493571	A/chicken/Egypt/Q1995A/2010	2.2.1.1a
EPI487342	A/chicken/Egypt/M7217B/2013	2.2.1.2
EPI492359	A/chicken/Egypt/13VIR3729-4/2013	2.2.1.2
EPI493430	A/chicken/Egypt/S3280E/2011	2.2.1.2
EPI493497	A/chicken/Egypt/S2938D/2011	2.2.1.2
EPI500080	A/turkey/Egypt/S6405E/2012	2.2.1.2
EPI500081	A/turkey/Egypt/S6405D/2012	2.2.1.2
EPI500082	A/duck/Egypt/M7218B/2013	2.2.1.2
EPI500085	A/duck/Egypt/S6419E/2012	2.2.1.2
EPI500109	A/chicken/Egypt/Q5283C/2012	2.2.1.2
EPI500110	A/turkey/Egypt/S6405A/2012	2.2.1.2
EPI500113	A/duck/Egypt/Q4596A/2012	2.2.1.2
EPI504989	A/duck/Egypt/BSU-FA-1D/2012	2.2.1.2
EPI504990	A/chicken/Egypt/BSU-BS-F27/2012	2.2.1.2
EPI504991	A/chicken/Egypt/BSU-BS-R24/2012	2.2.1.2
EPI505000	A/chicken/Egypt/BSU-FA-M28/2012	2.2.1.2
EPI537617	A/Egypt/N01753/2014	2.2.1.2
EPI537618	A/Egypt/N01754/2014	2.2.1.2
EPI538759	A/chicken/Egypt/13VIR-2962-24/2013	2.2.1.2
EPI538767	A/chicken/Egypt/13VIR-2962-109/2013	2.2.1.2
EPI538775	A/duck/Egypt/13VIR-2962-195/2013	2.2.1.2
EPI538783	A/duck/Egypt/13VIR-2962-196/2013	2.2.1.2
EPI538791	A/chicken/Egypt/13VIR-2962-198/2013	2.2.1.2
EPI538799	A/chicken/Egypt/13VIR-2962-199/2013	2.2.1.2
EPI538815	A/chicken/Egypt/13VIR-2962-203/2013	2.2.1.2
EPI538823	A/chicken/Egypt/13VIR-2962-204/2013	2.2.1.2
KJ522707	A/chicken/Egypt/1237B/2012	2.2.1.2
KJ522708	A/chicken/Egypt/123AS/2012	2.2.1.2
KJ522710	A/duck/Egypt/1249CA/2012	2.2.1.2
KJ522711	A/chicken/Egypt/125CAL/2012	2.2.1.2
KJ522712	A/chicken/Egypt/1273CA/2012	2.2.1.2
KJ522713	A/chicken/Egypt/1213CAL/2012	2.2.1.2
KJ522714	A/chicken/Egypt/12257CA/2012	2.2.1.2
KJ522715	A/duck/Egypt/12106S/2012	2.2.1.2
KJ522716	A/chicken/Egypt/12107S/2012	2.2.1.2
KJ522717	A/duck/Egypt/12133S/2012	2.2.1.2
KJ522718	A/duck/Egypt/12143S/2012	2.2.1.2
KJ522720	A/turkey/Egypt/134S/2013	2.2.1.2
KJ522722	A/duck/Egypt/1316SD/2013	2.2.1.2
KJ522725	A/duck/Egypt/1313S/2013	2.2.1.2
KJ522726	A/chicken/Egypt/134AD/2013	2.2.1.2
KJ522727	A/duck/Egypt/131AL/2013	2.2.1.2
KJ522728	A/chicken/Egypt/1320S/2013	2.2.1.2
KJ522729	A/chicken/Egypt/1334SD/2013	2.2.1.2
KJ522730	A/chicken/Egypt/134/2013	2.2.1.2
KJ522731	A/duck/Egypt/132AL/2013	2.2.1.2
KJ522733	A/duck/Egypt/1327SG/2013	2.2.1.2
KJ522734	A/chicken/Egypt/1335S/2013	2.2.1.2
KJ522735	A/duck/Egypt/1338S/2013	2.2.1.2
KJ522737	A/turkey/Egypt/137/2013	2.2.1.2
KJ522738	A/chicken/Egypt/1352S/2013	2.2.1.2
KJ522739	A/chicken/Egypt/13639V/2013	2.2.1.2
KJ522744	A/duck/Egypt/13149S/2013	2.2.1.2
KJ522745	A/chicken/Egypt/13153S/2013	2.2.1.2
KP035010	A/chicken/Egypt/14VIR784-10-136A/2013	2.2.1.2
KP035012	A/chicken/Egypt/14VIR784-11-133AL/2013	2.2.1.2
KP035020	A/chicken/Egypt/14VIR784-12-1357S/2013	2.2.1.2
KP035030	A/duck/Egypt/14VIR784-4-133AD/2013	2.2.1.2
KP035038	A/duck/Egypt/14VIR784-6-1328S/2013	2.2.1.2
KP035046	A/duck/Egypt/14VIR784-8-1339S/2013	2.2.1.2
EPI438830	A/chicken/India/81753/2008	2.2.2
EPI438838	A/chicken/India/81754/2008	2.2.2
EPI438846	A/chicken/India/81890/2008	2.2.2
EPI438865	A/chicken/India/82580/2008	2.2.2
EPI438873	A/chicken/India/82616/2008	2.2.2
EPI438882	A/chicken/India/83093/2008	2.2.2
EPI438890	A/chicken/India/85459/2008	2.2.2
EPI438894	A/chicken/India/96880/2008	2.2.2
EPI510273	A/chicken/Bangladesh/9636/2010	2.2.2.1
EPI510466	A/environment/Bangladesh/9675/2011	2.2.2.1
EPI460113	A/chicken/Hong_Kong/782/2009	2.3.2.1
EPI461755	A/duck/Hunan/S4220/2011	2.3.2.1
EPI504850	A/duck/Hubei/xn/2007	2.3.2.1
EPI407283	A/chicken/Nepal/PT-16/12	2.3.2.1a
EPI432653	A/chicken/Nepal/PT-17/12	2.3.2.1a
EPI432700	A/muscovy_duck/Vietnam/LBM258/2012	2.3.2.1a
EPI432708	A/muscovy_duck/Vietnam/LBM260/2012	2.3.2.1a
EPI442544	A/chicken/Bangladesh/12VIR-7140-1/2011	2.3.2.1a
EPI442545	A/chicken/Bangladesh/12VIR-7140-2/2012	2.3.2.1a
EPI442547	A/chicken/Bangladesh/12VIR-7140-4/2012	2.3.2.1a
EPI442549	A/chicken/Bangladesh/12VIR-7140-6/2012	2.3.2.1a
EPI442550	A/chicken/Bangladesh/12VIR-7140-7/2012	2.3.2.1a
EPI442551	A/chicken/Bangladesh/12VIR-7140-8/2012	2.3.2.1a
EPI442552	A/chicken/Bangladesh/12VIR-7140-9/2012	2.3.2.1a
EPI442553	A/chicken/Bangladesh/12VIR-7140-10/2012	2.3.2.1a
EPI442554	A/chicken/Bangladesh/12VIR-7140-11/2012	2.3.2.1a
EPI442555	A/chicken/Bangladesh/12VIR-7140-12/2012	2.3.2.1a
EPI442556	A/chicken/Bangladesh/12VIR-7140-13/2012	2.3.2.1a
EPI442557	A/chicken/Bangladesh/12VIR-7140-14/2012	2.3.2.1a
EPI442558	A/chicken/Bangladesh/12VIR-7140-15/2012	2.3.2.1a
EPI442559	A/chicken/Bangladesh/12VIR-7140-16/2012	2.3.2.1a
EPI442560	A/chicken/Bangladesh/12VIR-7140-17/2012	2.3.2.1a
EPI442561	A/chicken/Bangladesh/12VIR-7140-18/2012	2.3.2.1a
EPI442562	A/chicken/Bangladesh/12VIR-7140-19/2012	2.3.2.1a
EPI445998	A/chicken/Nepal/PT-29/13	2.3.2.1a
EPI446000	A/chicken/Nepal/PT-30/13	2.3.2.1a
EPI446002	A/chicken/Nepal/223/13	2.3.2.1a
EPI446006	A/chicken/Nepal/232/13	2.3.2.1a
EPI461679	A/duck/Hunan/S4030/2011	2.3.2.1a
EPI472243	A/chicken/India/09CA01/2011	2.3.2.1a
EPI472245	A/chicken/India/09CA10/2011	2.3.2.1a
EPI475755	A/chicken/Nepal/T-233/13	2.3.2.1a
EPI475759	A/chicken/Nepal/T-260/13	2.3.2.1a
EPI475762	A/chicken/Nepal/T-271/13	2.3.2.1a
EPI475764	A/chicken/Nepal/T-272/13	2.3.2.1a
EPI475770	A/chicken/Nepal/T-278/13	2.3.2.1a
EPI475772	A/chicken/Nepal/T-279/13	2.3.2.1a
EPI475773	A/chicken/Nepal/T-299/13	2.3.2.1a
EPI475775	A/chicken/Nepal/T-301/13	2.3.2.1a
EPI492440	A/duck/Bangladesh/19097/2013	2.3.2.1a
EPI498342	A/chicken/Yinmarbin/A295/2010	2.3.2.1a
EPI510265	A/duck/Bangladesh/19099/2013	2.3.2.1a
EPI510278	A/quail/Bangladesh/19250/2013	2.3.2.1a
EPI510283	A/environment/Bangladesh/15126/2012	2.3.2.1a
EPI510303	A/duck/Bangladesh/17753/2012	2.3.2.1a
EPI510323	A/environment/Bangladesh/15114/2012	2.3.2.1a
EPI510333	A/duck/Bangladesh/18949/2013	2.3.2.1a
EPI510357	A/environment/Bangladesh/15661/2012	2.3.2.1a
EPI510370	A/chicken/Bangladesh/15210/2012	2.3.2.1a
EPI510376	A/environment/Bangladesh/18989/2013	2.3.2.1a
EPI510381	A/environment/Bangladesh/18984/2013	2.3.2.1a
EPI510389	A/chicken/Bangladesh/18061/2012	2.3.2.1a
EPI510401	A/environment/Bangladesh/16298/2012	2.3.2.1a
EPI510405	A/environment/Bangladesh/15147/2012	2.3.2.1a
EPI510426	A/chicken/Bangladesh/18248/2012	2.3.2.1a
EPI510442	A/chicken/Bangladesh/15085/2012	2.3.2.1a
EPI510450	A/environment/Bangladesh/18948/2013	2.3.2.1a
EPI510455	A/chicken/Bangladesh/15078/2012	2.3.2.1a
EPI510472	A/environment/Bangladesh/19338/2013	2.3.2.1a
EPI510480	A/environment/Bangladesh/15105/2012	2.3.2.1a
EPI510486	A/environment/Bangladesh/15121/2012	2.3.2.1a
EPI526016	A/chicken/Nepal/T-359/2014	2.3.2.1a
EPI527291	A/chicken/Bhutan/352/2012	2.3.2.1a
EPI527295	A/chicken/Bhutan/317/2012	2.3.2.1a
EPI527303	A/chicken/Bhutan/1026/2012	2.3.2.1a
EPI527307	A/chicken/Bhutan/345/2012	2.3.2.1a
EPI527309	A/chicken/Bhutan/406/2012	2.3.2.1a
EPI527313	A/wild_bird/Bhutan/357/2012	2.3.2.1a
EPI527316	A/chicken/Bhutan/933/2012	2.3.2.1a
EPI527320	A/chicken/Bhutan/367/2012	2.3.2.1a
EPI527322	A/chicken/Bhutan/260/2012	2.3.2.1a
EPI527324	A/chicken/Bhutan/413/2012	2.3.2.1a
EPI527332	A/chicken/Bhutan/507/2012	2.3.2.1a
EPI527334	A/chicken/Bhutan/934/2012	2.3.2.1a
EPI527338	A/chicken/Bhutan/1030/2012	2.3.2.1a
EPI527350	A/chicken/Bhutan/330/2012	2.3.2.1a
EPI527362	A/wild_bird/Bhutan/356/2012	2.3.2.1a
EPI527366	A/chicken/Bhutan/505/2012	2.3.2.1a
EPI527372	A/chicken/Bhutan/259/2012	2.3.2.1a
EPI527374	A/chicken/Bhutan/414/2012	2.3.2.1a
EPI527378	A/chicken/Bhutan/257/2012	2.3.2.1a
EPI542198	A/chicken/India/09CA02/2011	2.3.2.1a
EPI542201	A/chicken/India/09CA09/2011	2.3.2.1a
EPI553219	A/Chicken/Shandong/J01/2009	2.3.2.1a
KJ162126	A/chicken/India/07CA02/2013	2.3.2.1a
KJ162131	A/chicken/India/08CA03/2013	2.3.2.1a
KJ397915	A/migratory_bird/Bangladesh/P18/2010	2.3.2.1a
KJ397920	A/migratory_bird/Bangladesh/P29/2010	2.3.2.1a
KM267797	A/chicken/Bangladesh/13VIR5602-1/2013	2.3.2.1a
KM267805	A/chicken/Bangladesh/13VIR5602-2/2013	2.3.2.1a
KM267834	A/duck/Bangladesh/14VIR1121-16/2013	2.3.2.1a
KM267850	A/duck/Bangladesh/14VIR1121-18/2013	2.3.2.1a
KM267858	A/environment/Bangladesh/14VIR1121-28/2013	2.3.2.1a
KM267859	A/avian/Bangladesh/14VIR2665-1/2013	2.3.2.1a
KM267860	A/chicken/Bangladesh/14VIR2665-21/2014	2.3.2.1a
KM267868	A/chicken/Bangladesh/14VIR2665-23/2014	2.3.2.1a
KM267884	A/chicken/Bangladesh/14VIR2665-25/2014	2.3.2.1a
KM821623	A/chicken/Khanhhoa/CVVI-18/2013	2.3.2.1a
KM872065	A/crow/India/01TR01/2012	2.3.2.1a
KP097892	A/duck/Vietnam/NCVD-KA30/2012	2.3.2.1a
KP097897	A/duck/Vietnam/NCVD-KA105/2012	2.3.2.1a
KP097900	A/duck/Vietnam/NCVD-KA260/2012	2.3.2.1a
KP097905	A/duck/Vietnam/NCVD-KA294/2012	2.3.2.1a
KP097908	A/duck/Vietnam/NCVD-KA310/2012	2.3.2.1a
KP097913	A/duck/Vietnam/NCVD-KA368/2012	2.3.2.1a
EPI425104	A/duck/Vietnam/NCVD-1497/2012	2.3.2.1b
EPI435659	A/barnswallow/Hong_Kong/1161/2010	2.3.2.1b
EPI461763	A/duck/Hunan/S4234/2011	2.3.2.1b
EPI476489	A/wild_bird/Hong_Kong/07035-1/2011	2.3.2.1b
JX534589	A/wild_duck/Fujian/1/2011	2.3.2.1b
KM027999	A/swine/Guangxi/592/2011	2.3.2.1b
KP097899	A/duck/Vietnam/NCVD-KA250/2012	2.3.2.1b
KP097901	A/duck/Vietnam/NCVD-KA261/2012	2.3.2.1b
KP097907	A/duck/Vietnam/NCVD-KA309/2012	2.3.2.1b
KP097915	A/chicken/Vietnam/NCVD-KA423/2013	2.3.2.1b
AB972675	A/muscovy_duck/Vietnam/LBM566/2014	2.3.2.1c
AB972691	A/duck/Vietnam/LBM568/2014	2.3.2.1c
AB972699	A/duck/Vietnam/LBM569/2014	2.3.2.1c
AB972715	A/muscovy_duck/Vietnam/LBM571/2014	2.3.2.1c
AB972731	A/duck/Vietnam/LBM578/2014	2.3.2.1c
AB972739	A/muscovy_duck/Long_An/43/2013	2.3.2.1c
EPI417778	A/duck/Vietnam/OIE-2211/2012	2.3.2.1c
EPI417796	A/duck/Vietnam/OIE-2236/2012	2.3.2.1c
EPI417807	A/duck/Vietnam/OIE-2212/2012	2.3.2.1c
EPI424172	A/muscovy_duck/Vietnam/LBM227/2012	2.3.2.1c
EPI424180	A/muscovy_duck/Vietnam/LBM228/2012	2.3.2.1c
EPI425112	A/duck/Vietnam/NCVD-1943/2012	2.3.2.1c
EPI438142	A/muscovy_duck/Vietnam/LBM315/2012	2.3.2.1c
EPI438150	A/muscovy_duck/Vietnam/LBM295/2012	2.3.2.1c
EPI454493	A/environment/Hangzhou/109-2/2013	2.3.2.1c
EPI459239	A/muscovy_duck/Quanh_Ninh/6/2013	2.3.2.1c
EPI459257	A/duck/Quanh_Ninh/21/2013	2.3.2.1c
EPI459864	A/muscovy_duck/Vietnam/LBM330/2013	2.3.2.1c
EPI460932	A/muscovy_duck/Quanh_Ninh/49/2013	2.3.2.1c
EPI460940	A/muscovy_duck/Vietnam/LBM398/2013	2.3.2.1c
EPI461536	A/muscovy_duck/Vietnam/LBM344/2013	2.3.2.1c
EPI461748	A/duck/Hunan/S4150/2011	2.3.2.1c
EPI462791	A/mynah/Austria-quarantine/13063485-025/13	2.3.2.1c
EPI462793	A/mynah/Austria-quarantine/13063485-026/13	2.3.2.1c
EPI471173	A/muscovy_duck/Vietnam/LBM436/2013	2.3.2.1c
EPI489677	A/tiger/Jiangsu/01/2013	2.3.2.1c
EPI500771	A/Alberta/01/2014	2.3.2.1c
EPI503718	A/Japanese_white-eye/Taoyuan/Q454/2012	2.3.2.1c
EPI510418	A/chicken/Bangladesh/15079/2012	2.3.2.1c
EPI531373	A/hill_myna/Heilongjiang/0704/2012	2.3.2.1c
EPI537680	A/Environment/East_Java/LBM-LM13/2012	2.3.2.1c
EPI553300	A/Chicken/Shandong/J06/2009	2.3.2.1c
EPI553308	A/Duck/Shandong/Y01/2009	2.3.2.1c
EPI553316	A/Duck/Shandong/Y02/2009	2.3.2.1c
GU477547	A/great_black-headed_gull/Qinghai/8/2009	2.3.2.1c
GU477548	A/brown-headed_gull/Qinghai/9/2009	2.3.2.1c
GU477549	A/brown-headed_gull/Qinghai/19/2009	2.3.2.1c
JQ710449	A/mandarin_duck/Korea/PSC24-24/2010	2.3.2.1c
JQ710457	A/Eurasian_eagle_owl/Korea/23/2010	2.3.2.1c
JX534557	A/wild_duck/Shandong/2/2011	2.3.2.1c
JX534573	A/wild_duck/Jilin/HF/2011	2.3.2.1c
JX534581	A/wild_duck/Jilin/ZF/2011	2.3.2.1c
KC417271	A/duck/Sukoharjo/BBVW-1428-9/2012	2.3.2.1c
KC417272	A/duck/Bantul/BBVW-1443-9/2012	2.3.2.1c
KC417273	A/duck/Sleman/BBVW-1463-10/2012	2.3.2.1c
KC417274	A/duck/Tegal/BBVW-1727-11/2012	2.3.2.1c
KC417275	A/muscovy_duck/Tegal/BBVW-1732-11/2012	2.3.2.1c
KC417276	A/duck/Wonogiri/BBVW-1730-11/2012	2.3.2.1c
KC417277	A/duck/Blitar/BBVW-1731-11/2012	2.3.2.1c
KF501051	A/tundra_swan/Mongolia/1T2/2010	2.3.2.1c
KF501052	A/herring_gull/Mongolia/616T2/2009	2.3.2.1c
KF501061	A/herring_gull/Mongolia/834T2/2009	2.3.2.1c
KM821606	A/duck/Khanhhoa/CVVI-01/2013	2.3.2.1c
KM821607	A/chicken/Khanhhoa/CVVI-02/2013	2.3.2.1c
KM821608	A/duck/Khanhhoa/CVVI-03/2013	2.3.2.1c
KM821610	A/duck/Khanhhoa/CVVI-05/2013	2.3.2.1c
KM821611	A/duck/Khanhhoa/CVVI-06/2013	2.3.2.1c
KM821612	A/duck/Khanhhoa/CVVI-07/2013	2.3.2.1c
KM821613	A/duck/Khanhhoa/CVVI-08/2013	2.3.2.1c
KM821614	A/chicken/Khanhhoa/CVVI-09/2013	2.3.2.1c
KM821616	A/chicken/Khanhhoa/CVVI-11/2013	2.3.2.1c
KM821618	A/chicken/Khanhhoa/CVVI-13/2013	2.3.2.1c
KM821619	A/duck/Khanhhoa/CVVI-14/2013	2.3.2.1c
KM821620	A/duck/Khanhhoa/CVVI-15/2013	2.3.2.1c
KM821621	A/duck/Khanhhoa/CVVI-16/2013	2.3.2.1c
KM821624	A/duck/Khanhhoa/CVVI-19/2013	2.3.2.1c
KM821625	A/duck/Khanhhoa/CVVI-20/2013	2.3.2.1c
KM821626	A/duck/Khanhhoa/CVVI-21/2013	2.3.2.1c
KM821627	A/duck/Khanhhoa/CVVI-22/2013	2.3.2.1c
KM821628	A/duck/Khanhhoa/CVVI-23/2013	2.3.2.1c
KM821630	A/duck/Khanhhoa/CVVI-25/2014	2.3.2.1c
KM821631	A/duck/Khanhhoa/CVVI-26/2014	2.3.2.1c
KM821632	A/chicken/Khanhhoa/CVVI-27/2014	2.3.2.1c
KM821633	A/chicken/Khanhhoa/CVVI-28/2014	2.3.2.1c
KM821634	A/duck/Khanhhoa/CVVI-29/2014	2.3.2.1c
KM821635	A/duck/Khanhhoa/CVVI-30/2014	2.3.2.1c
KM821636	A/chicken/Khanhhoa/CVVI-31/2014	2.3.2.1c
KM821637	A/duck/Khanhhoa/CVVI-32/2014	2.3.2.1c
KM821638	A/duck/Khanhhoa/CVVI-33/2014	2.3.2.1c
KM821639	A/duck/Khanhhoa/CVVI-34/2014	2.3.2.1c
KM821640	A/duck/Khanhhoa/CVVI-35/2014	2.3.2.1c
KM821641	A/duck/Khanhhoa/CVVI-36/2014	2.3.2.1c
KM821642	A/duck/Khanhhoa/CVVI-37/2014	2.3.2.1c
KM821643	A/duck/Khanhhoa/CVVI-38/2014	2.3.2.1c
KM821644	A/chicken/Khanhhoa/CVVI-39/2014	2.3.2.1c
KM821645	A/chicken/Khanhhoa/CVVI-40/2014	2.3.2.1c
KM821646	A/chicken/Khanhhoa/CVVI-41/2014	2.3.2.1c
KM821647	A/chicken/Khanhhoa/CVVI-42/2014	2.3.2.1c
KM821648	A/chicken/Khanhhoa/CVVI-43/2014	2.3.2.1c
KM821649	A/chicken/Khanhhoa/CVVI-44/2014	2.3.2.1c
KM821650	A/duck/Khanhhoa/CVVI-45/2014	2.3.2.1c
KM821652	A/duck/Phuyen/CVVI-47/2014	2.3.2.1c
KP097902	A/duck/Vietnam/NCVD-KA262/2012	2.3.2.1c
KP097903	A/chicken/Vietnam/NCVD-KA275/2012	2.3.2.1c
KP097904	A/muscovy_duck/Vietnam/NCVD-KA286/2012	2.3.2.1c
KP097906	A/duck/Vietnam/NCVD-KA300/2012	2.3.2.1c
KP097911	A/duck/Vietnam/NCVD-KA345/2012	2.3.2.1c
KP097914	A/muscovy_duck/Vietnam/NCVD-KA395/2012	2.3.2.1c
KP097918	A/chicken/Vietnam/NCVD-KA432/2013	2.3.2.1c
KP097919	A/chicken/Vietnam/NCVD-KA435/2013	2.3.2.1c
KP098027	A/duck/Vietnam/NCVD-KA415/2012	2.3.2.1c
LC010696	A/duck/Vietnam/LBM360c1-4-1/2013	2.3.2.1c
LC010720	A/muscovy_duck/Vietnam/LBM668/2014	2.3.2.1c
LC010744	A/muscovy_duck/Long_An/86/2014	2.3.2.1c
LC010752	A/muscovy_duck/Long_An/87/2014	2.3.2.1c
EPI433309	A/chicken/Hong_Kong/AP156/2008	2.3.4
EPI439068	A/domestic_green-winged_teal/Hunan/3450/2006	2.3.4
EPI439897	A/goose/Guangdong/08/2005	2.3.4
EPI439899	A/Jiangsu/6/2008	2.3.4
EPI439901	A/Jiangsu/4/2007	2.3.4
EPI460112	A/chicken/Hong_Kong/8825-2/2008	2.3.4
EPI463680	A/swine/Jiangsu/2/2009	2.3.4
EPI471131	A/muscovy_duck/Vietnam/LBM438/2013	2.3.4
EPI476972	A/chicken/Shandong/K0701/2010	2.3.4
EPI476973	A/chicken/Jiangsu/k0101/2010	2.3.4
EPI499479	A/chicken/Jiangsu/XZ/2010	2.3.4
EPI499480	A/chicken/Jiangsu/WJ/2009	2.3.4
EPI499481	A/chicken/China/JX/2011	2.3.4
EPI499482	A/chicken/Shandong/k0603/2010	2.3.4
EPI499483	A/chicken/China/k0602/2010	2.3.4
KC261463	A/duck/Eastern_China/057/2007	2.3.4
KC261464	A/goose/Eastern_China/223/2008	2.3.4
KC261465	A/chicken/Eastern_China/ZG56/2011	2.3.4
KC261466	A/chicken/North_China/k0604/2010	2.3.4
KC261467	A/chicken/Eastern_China/ZG16/2010	2.3.4
CY099970	A/duck/Viet_Nam/TMU018/2009	2.3.4.1
CY099972	A/duck/Viet_Nam/TMU020/2009	2.3.4.1
CY099973	A/duck/Viet_Nam/TMU023/2009	2.3.4.1
CY099974	A/duck/Viet_Nam/TMU024/2009	2.3.4.1
CY099975	A/duck/Viet_Nam/TMU027/2009	2.3.4.1
CY099976	A/duck/Viet_Nam/TMU028/2009	2.3.4.1
CY099977	A/duck/Viet_Nam/TMU029/2009	2.3.4.1
CY099959	A/duck/Viet_Nam/TMU002/2008	2.3.4.2
CY099960	A/muscovy_duck/Viet_Nam/TMU003/2008	2.3.4.2
CY099962	A/chicken/Viet_Nam/TMU008/2008	2.3.4.2
CY099964	A/chicken/Viet_Nam/TMU011/2008	2.3.4.2
CY099965	A/muscovy_duck/Viet_Nam/TMU012/2008	2.3.4.2
CY099967	A/muscovy_duck/Viet_Nam/TMU014/2008	2.3.4.2
EPI420386	A/Guizhou/1/2013	2.3.4.2
EPI420391	A/Guizhou/2/2013	2.3.4.2
CY099958	A/muscovy_duck/Viet_Nam/TMU001/2008	2.3.4.3
CY099961	A/chicken/Viet_Nam/TMU006/2008	2.3.4.3
CY099968	A/chicken/Viet_Nam/TMU015/2008	2.3.4.3
KP097922	A/chicken/Vietnam/NCVD-A015/2008	2.3.4.3
AB979487	A/muscovy_duck/Vietnam/LBM635/2014	2.3.4.4
EPI499478	A/chicken/China/AH/2012	2.3.4.4
EPI507673	A/mallard_duck/Shanghai/SH-9/2013	2.3.4.4
EPI509698	A/breeder_duck/Korea/Gochang1/2014	2.3.4.4
EPI509704	A/broiler_duck/Korea/Buan2/2014	2.3.4.4
EPI509709	A/baikal_teal/Korea/Donglim3/2014	2.3.4.4
EPI517161	A/Chicken/Kumamoto/1-7/2014	2.3.4.4
EPI530054	A/duck/Jiangxi/95/2014	2.3.4.4
EPI530063	A/environment/Shenzhen/25-24/2013	2.3.4.4
EPI530985	A/duck/Zhejiang/W24/2013	2.3.4.4
EPI530986	A/duck/Zhejiang/6D18/2013	2.3.4.4
EPI531456	A/duck/Guangdong/GD01/2014	2.3.4.4
EPI533583	A/Sichuan/26221/2014	2.3.4.4
EPI542628	A/mallard/Korea/W452/2014	2.3.4.4
EPI544756	A/turkey/Germany-MV/R2472/2014	2.3.4.4
EPI547673	A/duck/England/36254/14	2.3.4.4
EPI547678	A/Chicken/Netherlands/14015526/2014	2.3.4.4
EPI548493	A/duck/Chiba/26-372-61/2014	2.3.4.4
EPI548623	A/chicken/Netherlands/14015531/2014	2.3.4.4
EPI551143	A/eurasian_wigeon/Netherlands/emc-1/2014	2.3.4.4
EPI551149	A/eurasian_wigeon/Netherlands/emc-2/2014	2.3.4.4
EPI552746	A/turkey/Germany/R2474-L00899/2014	2.3.4.4
EPI552776	A/chicken/Netherlands/emc-3/2014	2.3.4.4
EPI553144	A/turkey/Italy/14VIR7898-10/2014	2.3.4.4
EPI553208	A/crane/Kagoshima/KU1/2014	2.3.4.4
EPI553343	A/chicken/Miyazaki/7/2014	2.3.4.4
EPI553349	A/wigeon/Sakha/1/2014	2.3.4.4
EPI553362	A/environment/Kagoshima/KU-ngr-H/2014	2.3.4.4
JQ973694	A/duck/Jiangsu/k1203/2010	2.3.4.4
JX534565	A/wild_duck/Shandong/628/2011	2.3.4.4
KJ508916	A/broiler_duck/Korea/H32/2014	2.3.4.4
KJ508924	A/bean_goose/Korea/H40/2014	2.3.4.4
KJ508932	A/Baikal_teal/Korea/H41/2014	2.3.4.4
KJ508948	A/broiler_duck/Korea/H48/2014	2.3.4.4
KJ508956	A/broiler_duck/Korea/H49/2014	2.3.4.4
KJ508961	A/Baikal_teal/Korea/H52/2014	2.3.4.4
KJ508980	A/Baikal_teal/Korea/H62/2014	2.3.4.4
KJ508988	A/broiler_duck/Korea/H65/2014	2.3.4.4
KJ509004	A/Baikal_teal/Korea/H68/2014	2.3.4.4
KJ509012	A/Baikal_teal/Korea/H80/2014	2.3.4.4
KJ509028	A/Baikal_teal/Korea/H84/2014	2.3.4.4
KJ509036	A/Baikal_teal/Korea/H96/2014	2.3.4.4
KJ509044	A/breeder_chicken/Korea/H122/2014	2.3.4.4
KJ509076	A/breeder_duck/Korea/H158/2014	2.3.4.4
KJ509084	A/breeder_duck/Korea/H200/2014	2.3.4.4
KJ509100	A/white-fronted_goose/Korea/H231/2014	2.3.4.4
KJ509116	A/breeder_chicken/Korea/H250/2014	2.3.4.4
KJ509124	A/Korean_native_chicken/Korea/H257/2014	2.3.4.4
KJ509132	A/mallard/Korea/H297/2014	2.3.4.4
KJ509140	A/bean_goose/Korea/H328/2014	2.3.4.4
KJ509148	A/tundra_swan/Korea/H411/2014	2.3.4.4
KJ509156	A/common_teal/Korea/H455-30/2014	2.3.4.4
KJ509164	A/spot-billed_duck/Korea/H455-42/2014	2.3.4.4
KJ511812	A/waterfowl/Korea/S005/2014	2.3.4.4
KJ938658	A/environment/Zhenjiang/C13/2013	2.3.4.4
KM496965	A/chicken/Laos/LPQ001/2014	2.3.4.4
KM496970	A/duck/Laos/LPQ002/2014	2.3.4.4
KM504101	A/duck/Shandong/Q1/2013	2.3.4.4
KP307984	A/gyrfalcon/Washington/41088-6/2014	2.3.4.4
KP307976	A/Northern_pintail/Washington/40964/2014	2.3.4.4

## Sheet: Backfilled data
Accession	Strain name	Clade
HM765504	A/dog/Shandong/JT01/2009	5
GQ184328	A/spotbill_duck/Xuyi/18/2005	0
GQ184330	A/mallard/Xuyi/10/2005	0
JQ041399	A/duck/Hebei/0908/2009	7.2
JQ041400	A/chicken/Hebei/1102/2010	7.2
JX878683	A/duck/HuBei/03/2010	2.3.4
JX565019	A/chicken/Tibet/LZ01/2010	2.3.4
GU727661	A/duck/Eastern_China/031/2009	2.3.4.4
GU727653	A/duck/Eastern_China/008/2008	2.3.4.4
JQ041402	A/goose/Eastern_China/1112/2011	2.3.4.4
JQ041401	A/duck/Eastern_China/1111/2011	2.3.4.4
JX507355	A/duck/Jiangsu/m234/2012	2.3.4.4
CY091627	A/duck/Guangdong/wy11/2008	2.3.4.4
GU727653	A/duck/Eastern_China/008/2008	2.3.4.4
GU727661	A/duck/Eastern_China/031/2009	2.3.4.4
JQ973678	A/quail/Jiangsu/k0104/2010	2.3.4.4
