# Supplementary material for: Nomenclature updates resulting from the evolution of avian influenza A(H5) virus clades 2.1.3.2a, 2.2.1, and 2.3.4 during 2013–2014
Source: Influenza Other Respir Viruses. 2015 Aug 4;9(5):271–6. doi: 10.1111/irv.12324 (PMC4548997; doi:10.1111/irv.12324)
Supplement: Supplementary file 5 [file irv0009-0271-sd5.xlsx]

## Sheet: GISAID acknowledgement table
Nomenclature updates resulting from the evolution of avian influenza A(H5) virus clades 2.1.3.2a, 2.2.1, and 2.3.4 during 2013-2014
Supplementary Data S4
We acknowledge the authors, originating and submitting laboratories of the sequences from GISAID’s EpiFlu™ Database on which this research is based. The list is detailed below.
All submitters of data may be contacted directly via the GISAID website www.gisaid.org
Segment ID	Segment	Country	Collection date	Isolate name	Originating Lab	Submitting Lab	Authors
EPI553145	HA	Germany	2014-Dec-15	A/turkey/Germany-NI/R3372/2014		Friedrich-Loeffler-Institut
EPI553172	HA	Germany	2014-Dec-15	A/turkey/Germany-NI/R3372/2014		Friedrich-Loeffler-Institut
EPI552746	HA	Germany	2014-Nov-04	A/turkey/Germany/R2474-L00899/2014		Friedrich-Loeffler-Institut
EPI553144	HA	Italy	2014-Dec-15	A/turkey/Italy/14VIR7898-10/2014	Istituto Zooprofilattico Sperimentale Delle Venezie	Istituto Zooprofilattico Sperimentale Delle Venezie	Luca,Tassoni; Silvia,Ormelli; Alessia,Schivo; Alice,Fusaro; Isabella,Monne; Giovanni,Cattoli
EPI553208	HA	Japan	2014-Nov-23	A/crane/Kagoshima/KU1/2014	Kagoshima University	Kagoshima University
EPI553362	HA	Japan	2014-Dec-01	A/environment/Kagoshima/KU-ngr-H/2014	Kagoshima University	Kagoshima University
EPI553349	HA	Russian Federation	2014-Sep-25	A/wigeon/Sakha/1/2014	State Research Center of Virology and Biotechnology Vector	State Research Center of Virology and Biotechnology Vector	Susloparov, I; Kolosova, N; Goncharova, N; Marchenko, V; Ryzhikov, A
EPI553300	HA	China	2009-Sep-01	A/Chicken/Shandong/J06/2009	Qingdao Agricultural University	Beijing Institute of Microbiology and Epidemiology	yanbo,yin;dongdong,wang;linlin,liu;xiliang,wang;penghui,yang;xin,liu;keyu,wang;chengcai,lai
EPI553292	HA	China	2009-Sep-01	A/Chicken/Shandong/J05/2009	Qingdao Agricultural University	Beijing Institute of Microbiology and Epidemiology	yanbo,yin;dongdong,wang;linlin,liu;xiliang,wang;penghui,yang;xin,liu;keyu,wang;chengcai,lai
EPI553284	HA	China	2009-Sep-01	A/Chicken/Shandong/J04/2009	Qingdao Agricultural University	Beijing Institute of Microbiology and Epidemiology	yanbo,yin;dongdong,wang;linlin,liu;xiliang,wang;penghui,yang;xin,liu;keyu,wang;chengcai,lai
EPI553276	HA	China	2009-Sep-01	A/Chicken/Shandong/J03/2009	Qingdao Agricultural University	Beijing Institute of Microbiology and Epidemiology	yanbo,yin;dongdong,wang;linlin,liu;xiliang,wang;penghui,yang;xin,liu;keyu,wang;chengcai,lai
EPI553223	HA	China	2009-Sep-01	A/Chicken/Shandong/J02/2009	Qingdao Agricultural University	Beijing Institute of Microbiology and Epidemiology	yanbo,yin;dongdong,wang;linlin,liu;xiliang,wang;penghui,yang;xin,liu;keyu,wang;chengcai,lai
EPI553219	HA	China	2009-Sep-01	A/Chicken/Shandong/J01/2009	Qingdao Agricultural University	Beijing Institute of Microbiology and Epidemiology	yanbo,yin;dongdong,wang;linlin,liu;xiliang,wang;penghui,yang;xin,liu;keyu,wang;chengcai,lai
EPI553343	HA	Japan	2014-Dec-16	A/chicken/Miyazaki/7/2014		National Institute of Animal Health
EPI552776	HA	Netherlands	2014-Nov-21	A/chicken/Netherlands/emc-3/2014	Erasmus Medical Center	Erasmus Medical Center	Fouchier, Ron A.M.; Bestebroer, Theo; Van den Brand, Judith M.A.; Van der Vliet, Stefan; Verhagen, Josanne H.
EPI553316	HA	China	2009-Sep-01	A/Duck/Shandong/Y02/2009	Qingdao Agricultural University	Beijing Institute of Microbiology and Epidemiology	yanbo,yin;dongdong,wang;linlin,liu;xiliang,wang;penghui,yang;xin,liu;keyu,wang;chengcai,lai
EPI553308	HA	China	2009-Sep-01	A/Duck/Shandong/Y01/2009	Qingdao Agricultural University	Beijing Institute of Microbiology and Epidemiology	yanbo,yin;dongdong,wang;linlin,liu;xiliang,wang;penghui,yang;xin,liu;keyu,wang;chengcai,lai
EPI533583	HA	China	2014-Apr-21	A/Sichuan/26221/2014		WHO Chinese National Influenza Center
EPI548623	HA	Netherlands	2014-Nov-15	A/chicken/Netherlands/14015531/2014	Central Veterinary Institute	Central Veterinary Institute	Heutink, Rene; Harders, Frank; Verschuren-Pritz, Sylvia; Bossers, Alex; Koch, Guus; Bouwstra, Ruth
EPI547678	HA	Netherlands	2014-Nov-14	A/Chicken/Netherlands/14015526/2014	Central Veterinary Institute	Central Veterinary Institute	Heutink, Rene; Harders, Frank; Verschuren-Pritz, Sylvia; Bossers, Alex; Koch, Guus; Bouwstra, Ruth
EPI544756	HA	Germany	2014-Nov-04	A/turkey/Germany-MV/R2472/2014		Friedrich-Loeffler-Institut
EPI551149	HA	Netherlands	2014-Nov-24	A/eurasian wigeon/Netherlands/emc-2/2014	Erasmus Medical Center	Erasmus Medical Center	Fouchier, Ron A.M.; Verhagen, Josanne H.; Vuong, Oanh; Bestebroer, Theo; Van Vliet, Stefan; Van der Jeugd, Henk
EPI551143	HA	Netherlands	2014-Nov-24	A/eurasian wigeon/Netherlands/emc-1/2014	Erasmus Medical Center	Erasmus Medical Center	Fouchier, Ron A.M.; Verhagen, Josanne H.; Vuong, Oanh; Bestebroer, Theo; Van Vliet, Stefan; Van der Jeugd, Henk
EPI547699	HA	Indonesia	2014-Jun-06	A/Indonesia/NIHRD14157/2014	National Institute of Health Research and Development	National Institute of Health Research and Development	HA,Pawestri;AA,Nugraha;V,Setiawaty
EPI547673	HA	United Kingdom	2014-Nov-14	A/duck/England/36254/14	Animal and Plant Health Agency (APHA)	Animal and Plant Health Agency (APHA)	Hanna, Amanda; Ellis, Richard; Ceeraz, Vanessa; Seekings, James; Londt, Brandon; Brookes, Sharon; Banks, Jill; Essen, Stephen; Brown, Ian
EPI548493	HA	Japan	2014-Nov-18	A/duck/Chiba/26-372-61/2014	National Institute of Animal Health	National Institute of Animal Health
EPI548485	HA	Japan	2014-Nov-18	A/duck/Chiba/26-372-48/2014	National Institute of Animal Health	National Institute of Animal Health
EPI500079	HA	Egypt	2013-Jan-31	A/goose/Egypt/M7221D/2013		Other Database Import	Kayali,G.; El-Shesheny,R.; Kandeil,A.M.; Webby,R.J.; Ali,M.A.
EPI439900	HA	China	2005-Dec-01	A/goose/Jilin/514/2005		Other Database Import	Zhang,X.; Qi,X.; Zhang,Q.; Zeng,X.; Shi,Z.; Jin,Q.; Zhan,F.; Xu,Y.; Liu,Z.; Feng,Z.; Jiao,Y.
EPI439897	HA	China	2005-Jan-01	A/goose/Guangdong/08/2005		Other Database Import	Zhang,X.; Qi,X.; Zhang,Q.; Zeng,X.; Shi,Z.; Jin,Q.; Zhan,F.; Xu,Y.; Liu,Z.; Feng,Z.; Jiao,Y.
EPI510448	HA	Bangladesh	2013-Mar-30	A/quail/Bangladesh/19254/2013		Other Database Import	Marinova-Petkova,A.; Feeroz,M.M.; Alam,S.M.R.; Hasan,M.K.; Akhtar,S.; Jones-Engel,L.; Walker,D.; McClenaghan,L.; Rubrum,A.; Franks,J.; Seiler,P.; Jeevan,T.; McKenzie,P.; Krauss,S.; Webby,R.J.; Webster,R.G.
EPI510278	HA	Bangladesh	2013-Mar-30	A/quail/Bangladesh/19250/2013		Other Database Import	Marinova-Petkova,A.; Feeroz,M.M.; Alam,S.M.R.; Hasan,M.K.; Akhtar,S.; Jones-Engel,L.; Walker,D.; McClenaghan,L.; Rubrum,A.; Franks,J.; Seiler,P.; Jeevan,T.; McKenzie,P.; Krauss,S.; Webby,R.J.; Webster,R.G.
EPI538908	HA	Egypt	2014-Feb-25	A/turkey/Egypt/Fay-1/2014		Other Database Import	Arafa,A.; Hamed,M.; Adel,A.; Hagag,N.; Zanaty,A.; Madbouly,H.; Aly,M.
EPI500081	HA	Egypt	2012-Oct-07	A/turkey/Egypt/S6405D/2012		Other Database Import	Kayali,G.; El-Shesheny,R.; Kandeil,A.M.; Webby,R.J.; Ali,M.A.
EPI500080	HA	Egypt	2012-Oct-07	A/turkey/Egypt/S6405E/2012		Other Database Import	Kayali,G.; El-Shesheny,R.; Kandeil,A.M.; Webby,R.J.; Ali,M.A.
EPI500110	HA	Egypt	2012-Oct-07	A/turkey/Egypt/S6405A/2012		Other Database Import	Kayali,G.; El-Shesheny,R.; Kandeil,A.M.; Webby,R.J.; Ali,M.A.
EPI460138	HA	Turkey	2005-Jan-01	A/turkey/Turkey/1/2005		Other Database Import	Sitaras,I.; Peeters,B.; de Jong,M.C.M.
EPI460139	HA	Turkey	2005-Jan-01	A/turkey/Turkey/1/2005		Other Database Import	Sitaras,I.; Peeters,B.; de Jong,M.C.M.
EPI489677	HA	China	2013-Jan-20	A/tiger/Jiangsu/01/2013		Other Database Import	He,S.; Shi,J.Z.; Qi,X.; Chen,H.L.; Lu,C.P.
EPI463680	HA	China	2009-Jan-01	A/swine/Jiangsu/2/2009		Other Database Import	He,L.; Zhao,G.; Zhong,L.; Liu,Q.; Duan,Z.; Gu,M.; Wang,X.; Liu,X.
EPI463679	HA	China	2008-Dec-01	A/swine/Jiangsu/1/2008		Other Database Import	He,L.; Zhao,G.; Zhong,L.; Liu,Q.; Duan,Z.; Gu,M.; Wang,X.; Liu,X.
EPI531342	HA	Cambodia	2013-Sep-18	A/environment/Cambodia/E1178W38M3pop661G/2013		Other Database Import	Rith,S.; Horm,S.V.; Buchy,P.
EPI531341	HA	Cambodia	2013-Sep-18	A/environment/Cambodia/E1178W38M3pop661C/2013		Other Database Import	Rith,S.; Horm,S.V.; Buchy,P.
EPI531339	HA	Cambodia	2013-Sep-16	A/environment/Cambodia/C1190W38M4/2013		Other Database Import	Rith,S.; Horm,S.V.; Buchy,P.
EPI531337	HA	Cambodia	2013-Sep-17	A/environment/Cambodia/C1154W38M1/2013		Other Database Import	Rith,S.; Horm,S.V.; Buchy,P.
EPI530063	HA	China	2013-Dec-02	A/environment/Shenzhen/25-24/2013		BGI Shenzhen	Jinquan,Cheng;Renli,Zhang;Shisong,Fang
EPI510500	HA	Bangladesh	2012-Jan-18	A/environment/Bangladesh/15145/2012		Other Database Import	Marinova-Petkova,A.; Feeroz,M.M.; Alam,S.M.R.; Hasan,M.K.; Akhtar,S.; Jones-Engel,L.; Walker,D.; McClenaghan,L.; Rubrum,A.; Franks,J.; Seiler,P.; Jeevan,T.; McKenzie,P.; Krauss,S.; Webby,R.J.; Webster,R.G.
EPI510493	HA	Bangladesh	2012-Jan-18	A/environment/Bangladesh/15165/2012		Other Database Import	Marinova-Petkova,A.; Feeroz,M.M.; Alam,S.M.R.; Hasan,M.K.; Akhtar,S.; Jones-Engel,L.; Walker,D.; McClenaghan,L.; Rubrum,A.; Franks,J.; Seiler,P.; Jeevan,T.; McKenzie,P.; Krauss,S.; Webby,R.J.; Webster,R.G.
EPI510486	HA	Bangladesh	2012-Jan-18	A/environment/Bangladesh/15121/2012		Other Database Import	Marinova-Petkova,A.; Feeroz,M.M.; Alam,S.M.R.; Hasan,M.K.; Akhtar,S.; Jones-Engel,L.; Walker,D.; McClenaghan,L.; Rubrum,A.; Franks,J.; Seiler,P.; Jeevan,T.; McKenzie,P.; Krauss,S.; Webby,R.J.; Webster,R.G.
EPI510472	HA	Bangladesh	2013-Mar-30	A/environment/Bangladesh/19338/2013		Other Database Import	Marinova-Petkova,A.; Feeroz,M.M.; Alam,S.M.R.; Hasan,M.K.; Akhtar,S.; Jones-Engel,L.; Walker,D.; McClenaghan,L.; Rubrum,A.; Franks,J.; Seiler,P.; Jeevan,T.; McKenzie,P.; Krauss,S.; Webby,R.J.; Webster,R.G.
EPI510480	HA	Bangladesh	2012-Jan-18	A/environment/Bangladesh/15105/2012		Other Database Import	Marinova-Petkova,A.; Feeroz,M.M.; Alam,S.M.R.; Hasan,M.K.; Akhtar,S.; Jones-Engel,L.; Walker,D.; McClenaghan,L.; Rubrum,A.; Franks,J.; Seiler,P.; Jeevan,T.; McKenzie,P.; Krauss,S.; Webby,R.J.; Webster,R.G.
EPI510466	HA	Bangladesh	2011-Jan-18	A/environment/Bangladesh/9675/2011		Other Database Import	Marinova-Petkova,A.; Feeroz,M.M.; Alam,S.M.R.; Hasan,M.K.; Akhtar,S.; Jones-Engel,L.; Walker,D.; McClenaghan,L.; Rubrum,A.; Franks,J.; Seiler,P.; Jeevan,T.; McKenzie,P.; Krauss,S.; Webby,R.J.; Webster,R.G.
EPI510450	HA	Bangladesh	2013-Jan-28	A/environment/Bangladesh/18948/2013		Other Database Import	Marinova-Petkova,A.; Feeroz,M.M.; Alam,S.M.R.; Hasan,M.K.; Akhtar,S.; Jones-Engel,L.; Walker,D.; McClenaghan,L.; Rubrum,A.; Franks,J.; Seiler,P.; Jeevan,T.; McKenzie,P.; Krauss,S.; Webby,R.J.; Webster,R.G.
EPI510401	HA	Bangladesh	2012-Mar-31	A/environment/Bangladesh/16298/2012		Other Database Import	Marinova-Petkova,A.; Feeroz,M.M.; Alam,S.M.R.; Hasan,M.K.; Akhtar,S.; Jones-Engel,L.; Walker,D.; McClenaghan,L.; Rubrum,A.; Franks,J.; Seiler,P.; Jeevan,T.; McKenzie,P.; Krauss,S.; Webby,R.J.; Webster,R.G.
EPI510412	HA	Bangladesh	2011-Aug-14	A/environment/Bangladesh/12197/2011		Other Database Import	Marinova-Petkova,A.; Feeroz,M.M.; Alam,S.M.R.; Hasan,M.K.; Akhtar,S.; Jones-Engel,L.; Walker,D.; McClenaghan,L.; Rubrum,A.; Franks,J.; Seiler,P.; Jeevan,T.; McKenzie,P.; Krauss,S.; Webby,R.J.; Webster,R.G.
EPI510405	HA	Bangladesh	2012-Jan-18	A/environment/Bangladesh/15147/2012		Other Database Import	Marinova-Petkova,A.; Feeroz,M.M.; Alam,S.M.R.; Hasan,M.K.; Akhtar,S.; Jones-Engel,L.; Walker,D.; McClenaghan,L.; Rubrum,A.; Franks,J.; Seiler,P.; Jeevan,T.; McKenzie,P.; Krauss,S.; Webby,R.J.; Webster,R.G.
EPI510381	HA	Bangladesh	2013-Jan-28	A/environment/Bangladesh/18984/2013		Other Database Import	Marinova-Petkova,A.; Feeroz,M.M.; Alam,S.M.R.; Hasan,M.K.; Akhtar,S.; Jones-Engel,L.; Walker,D.; McClenaghan,L.; Rubrum,A.; Franks,J.; Seiler,P.; Jeevan,T.; McKenzie,P.; Krauss,S.; Webby,R.J.; Webster,R.G.
EPI510376	HA	Bangladesh	2013-Jan-28	A/environment/Bangladesh/18989/2013		Other Database Import	Marinova-Petkova,A.; Feeroz,M.M.; Alam,S.M.R.; Hasan,M.K.; Akhtar,S.; Jones-Engel,L.; Walker,D.; McClenaghan,L.; Rubrum,A.; Franks,J.; Seiler,P.; Jeevan,T.; McKenzie,P.; Krauss,S.; Webby,R.J.; Webster,R.G.
EPI510357	HA	Bangladesh	2012-Feb-08	A/environment/Bangladesh/15661/2012		Other Database Import	Marinova-Petkova,A.; Feeroz,M.M.; Alam,S.M.R.; Hasan,M.K.; Akhtar,S.; Jones-Engel,L.; Walker,D.; McClenaghan,L.; Rubrum,A.; Franks,J.; Seiler,P.; Jeevan,T.; McKenzie,P.; Krauss,S.; Webby,R.J.; Webster,R.G.
EPI510323	HA	Bangladesh	2012-Jan-18	A/environment/Bangladesh/15114/2012		Other Database Import	Marinova-Petkova,A.; Feeroz,M.M.; Alam,S.M.R.; Hasan,M.K.; Akhtar,S.; Jones-Engel,L.; Walker,D.; McClenaghan,L.; Rubrum,A.; Franks,J.; Seiler,P.; Jeevan,T.; McKenzie,P.; Krauss,S.; Webby,R.J.; Webster,R.G.
EPI510283	HA	Bangladesh	2012-Jan-18	A/environment/Bangladesh/15126/2012		Other Database Import	Marinova-Petkova,A.; Feeroz,M.M.; Alam,S.M.R.; Hasan,M.K.; Akhtar,S.; Jones-Engel,L.; Walker,D.; McClenaghan,L.; Rubrum,A.; Franks,J.; Seiler,P.; Jeevan,T.; McKenzie,P.; Krauss,S.; Webby,R.J.; Webster,R.G.
EPI448263	HA	Bangladesh	2012-Feb-28	A/environment/Bangladesh/1019-G/2012	Institute of Epidemiology Disease Control and Research (IEDCR) & Bangladesh National Influenza Centre (NIC)	Centers for Disease Control and Prevention	Gerloff, Nancy; Simpson, Natosha; Poh, Mee; Davis, Todd
EPI448255	HA	Bangladesh	2011-Dec-30	A/environment/Bangladesh/1017-1/2011	Institute of Epidemiology Disease Control and Research (IEDCR) & Bangladesh National Influenza Centre (NIC)	Centers for Disease Control and Prevention	Gerloff, Nancy; Simpson, Natosha; Poh, Mee; Davis, Todd
EPI448247	HA	Bangladesh	2011-Dec-28	A/environment/Bangladesh/1011/2011	Institute of Epidemiology Disease Control and Research (IEDCR) & Bangladesh National Influenza Centre (NIC)	Centers for Disease Control and Prevention	Gerloff, Nancy; Simpson, Natosha; Poh, Mee;Davis, Todd
EPI448239	HA	Bangladesh	2011-Sep-29	A/environment/Bangladesh/1018/2011	Institute of Epidemiology Disease Control and Research (IEDCR) & Bangladesh National Influenza Centre (NIC)	Centers for Disease Control and Prevention	Gerloff, Nancy; Simpson, Natosha; Poh, Mee;Davis, Todd
EPI448119	HA	Bangladesh	2011-May-29	A/environment/Bangladesh/1017/2011	Institute of Epidemiology Disease Control and Research (IEDCR) & Bangladesh National Influenza Centre (NIC)	Centers for Disease Control and Prevention	Gerloff, Nancy; Simpson, Natosha; Poh, Mee;Davis, Todd
EPI454493	HA	China	2013-Apr-12	A/environment/Hangzhou/109-2/2013(H5N1)	Hangzhou Center for Disease Control and Prevention	Hangzhou Center for Disease Control and Prevention	Li,J;Jin,T;Yu,XF;Pu,XY;Pan,JC
EPI537680	HA	Indonesia	2012-Nov-08	A/Environment/East Java/LBM-LM13/2012	BBalitvet	BBalitvet	Dharmayanti,Ni Luh Putu Indi; Hartawan, Risza
EPI537677	HA	Indonesia	2013-Jun-25	A/Environment/West Java/Bksi34/2013	BBalitvet	BBalitvet	Dharmayanti, NiLuh Putu Indi; Hartawan, R; Hewajuli, D
EPI447402	HA	Italy	2005-Jan-01	A/mallard/Italy/3401/2005		Other Database Import	Steensels,M.; Van Borm,S.; van den Berg,T.P.; Lambrecht,B.
EPI447388	HA	Italy	2005-Jan-01	A/mallard/Italy/3401/2005		Other Database Import	Steensels,M.; Van Borm,S.; van den Berg,T.P.; Lambrecht,B.
EPI447381	HA	Italy	2005-Jan-01	A/mallard/Italy/3401/2005		Other Database Import	Steensels,M.; Van Borm,S.; van den Berg,T.P.; Lambrecht,B.
EPI432533	HA	China	2010-Apr-27	r8	Harbin Veterinary Research Institute	Harbin Veterinary Research Institute
EPI432525	HA	China	2010-Apr-27	r78	Harbin Veterinary Research Institute	Harbin Veterinary Research Institute
EPI432517	HA	China	2010-Apr-27	r7	Harbin Veterinary Research Institute	Harbin Veterinary Research Institute
EPI432509	HA	China	2010-Apr-27	r68	Harbin Veterinary Research Institute	Harbin Veterinary Research Institute
EPI432501	HA	China	2010-Apr-27	r678	Harbin Veterinary Research Institute	Harbin Veterinary Research Institute
EPI432493	HA	China	2010-Apr-27	r67	Harbin Veterinary Research Institute	Harbin Veterinary Research Institute
EPI432485	HA	China	2010-Apr-21	r6	Harbin Veterinary Research Institute	Harbin Veterinary Research Institute
EPI432477	HA	China	2010-Apr-21	r58	Harbin Veterinary Research Institute	Harbin Veterinary Research Institute
EPI432469	HA	China	2010-Apr-21	r578	Harbin Veterinary Research Institute	Harbin Veterinary Research Institute
EPI432461	HA	China	2010-Apr-21	r57	Harbin Veterinary Research Institute	Harbin Veterinary Research Institute
EPI432453	HA	China	2010-Apr-21	r568	Harbin Veterinary Research Institute	Harbin Veterinary Research Institute
EPI432445	HA	China	2010-Apr-21	r5678	Harbin Veterinary Research Institute	Harbin Veterinary Research Institute
EPI432437	HA	China	2010-Apr-21	r567	Harbin Veterinary Research Institute	Harbin Veterinary Research Institute
EPI432429	HA	China	2010-Apr-16	r56	Harbin Veterinary Research Institute	Harbin Veterinary Research Institute
EPI432421	HA	China	2010-Apr-16	r5	Harbin Veterinary Research Institute	Harbin Veterinary Research Institute
EPI432413	HA	China	2010-Apr-16	r38	Harbin Veterinary Research Institute	Harbin Veterinary Research Institute
EPI432405	HA	China	2010-Apr-16	r378	Harbin Veterinary Research Institute	Harbin Veterinary Research Institute
EPI432397	HA	China	2010-Apr-16	r37	Harbin Veterinary Research Institute	Harbin Veterinary Research Institute
EPI432389	HA	China	2010-Apr-16	r368	Harbin Veterinary Research Institute	Harbin Veterinary Research Institute
EPI432381	HA	China	2010-Apr-10	r3678	Harbin Veterinary Research Institute	Harbin Veterinary Research Institute
EPI432373	HA	China	2010-Apr-10	r367	Harbin Veterinary Research Institute	Harbin Veterinary Research Institute
EPI432365	HA	China	2010-Apr-10	r36	Harbin Veterinary Research Institute	Harbin Veterinary Research Institute
EPI432357	HA	China	2010-Apr-10	r358	Harbin Veterinary Research Institute	Harbin Veterinary Research Institute
EPI432349	HA	China	2010-Apr-10	r3578	Harbin Veterinary Research Institute	Harbin Veterinary Research Institute
EPI432341	HA	China	2010-Apr-03	r357	Harbin Veterinary Research Institute	Harbin Veterinary Research Institute
EPI432333	HA	China	2010-Apr-03	r3568	Harbin Veterinary Research Institute	Harbin Veterinary Research Institute
EPI432325	HA	China	2010-Apr-03	r35678	Harbin Veterinary Research Institute	Harbin Veterinary Research Institute
EPI432317	HA	China	2010-Apr-03	r3567	Harbin Veterinary Research Institute	Harbin Veterinary Research Institute
EPI432309	HA	China	2010-Apr-03	r356	Harbin Veterinary Research Institute	Harbin Veterinary Research Institute
EPI432301	HA	China	2010-Apr-03	r35	Harbin Veterinary Research Institute	Harbin Veterinary Research Institute
EPI432293	HA	China	2010-Apr-03	r3	Harbin Veterinary Research Institute	Harbin Veterinary Research Institute
EPI432285	HA	China	2010-Mar-28	r28	Harbin Veterinary Research Institute	Harbin Veterinary Research Institute
EPI432277	HA	China	2010-Mar-28	r278	Harbin Veterinary Research Institute	Harbin Veterinary Research Institute
EPI432269	HA	China	2010-Mar-28	r27	Harbin Veterinary Research Institute	Harbin Veterinary Research Institute
EPI432261	HA	China	2010-Mar-28	r268	Harbin Veterinary Research Institute	Harbin Veterinary Research Institute
EPI432253	HA	China	2010-Mar-28	r2678	Harbin Veterinary Research Institute	Harbin Veterinary Research Institute
EPI432245	HA	China	2010-Mar-28	r267	Harbin Veterinary Research Institute	Harbin Veterinary Research Institute
EPI432237	HA	China	2010-Mar-22	r26	Harbin Veterinary Research Institute	Harbin Veterinary Research Institute
EPI432229	HA	China	2010-Mar-22	r258	Harbin Veterinary Research Institute	Harbin Veterinary Research Institute
EPI432221	HA	China	2010-Mar-22	r2578	Harbin Veterinary Research Institute	Harbin Veterinary Research Institute
EPI432213	HA	China	2010-Mar-22	r257	Harbin Veterinary Research Institute	Harbin Veterinary Research Institute
EPI432205	HA	China	2010-Mar-22	r2568	Harbin Veterinary Research Institute	Harbin Veterinary Research Institute
EPI432197	HA	China	2010-Mar-22	r25678	Harbin Veterinary Research Institute	Harbin Veterinary Research Institute
EPI432189	HA	China	2010-Mar-17	r2567	Harbin Veterinary Research Institute	Harbin Veterinary Research Institute
EPI432181	HA	China	2010-Mar-17	r256	Harbin Veterinary Research Institute	Harbin Veterinary Research Institute
EPI432173	HA	China	2010-Mar-17	r25	Harbin Veterinary Research Institute	Harbin Veterinary Research Institute
EPI432165	HA	China	2010-Mar-17	r238	Harbin Veterinary Research Institute	Harbin Veterinary Research Institute
EPI432157	HA	China	2010-Mar-17	r2378	Harbin Veterinary Research Institute	Harbin Veterinary Research Institute
EPI432149	HA	China	2010-Mar-17	r237	Harbin Veterinary Research Institute	Harbin Veterinary Research Institute
EPI432141	HA	China	2010-Mar-12	r2368	Harbin Veterinary Research Institute	Harbin Veterinary Research Institute
EPI432133	HA	China	2010-Mar-12	r23678	Harbin Veterinary Research Institute	Harbin Veterinary Research Institute
EPI432125	HA	China	2010-Mar-12	r2367	Harbin Veterinary Research Institute	Harbin Veterinary Research Institute
EPI432117	HA	China	2010-Mar-12	r236	Harbin Veterinary Research Institute	Harbin Veterinary Research Institute
EPI432109	HA	China	2010-Mar-12	r2358	Harbin Veterinary Research Institute	Harbin Veterinary Research Institute
EPI432101	HA	China	2010-Mar-12	r23578	Harbin Veterinary Research Institute	Harbin Veterinary Research Institute
EPI432093	HA	China	2010-Mar-07	r2357	Harbin Veterinary Research Institute	Harbin Veterinary Research Institute
EPI432085	HA	China	2010-Mar-07	r23568	Harbin Veterinary Research Institute	Harbin Veterinary Research Institute
EPI432077	HA	China	2010-Mar-07	r235678	Harbin Veterinary Research Institute	Harbin Veterinary Research Institute
EPI432069	HA	China	2010-Mar-07	r23567	Harbin Veterinary Research Institute	Harbin Veterinary Research Institute
EPI432061	HA	China	2010-Mar-07	r2356	Harbin Veterinary Research Institute	Harbin Veterinary Research Institute
EPI432053	HA	China	2010-Mar-07	r235	Harbin Veterinary Research Institute	Harbin Veterinary Research Institute
EPI432045	HA	China	2010-Mar-02	r23	Harbin Veterinary Research Institute	Harbin Veterinary Research Institute
EPI432037	HA	China	2010-Mar-02	r2	Harbin Veterinary Research Institute	Harbin Veterinary Research Institute
EPI432029	HA	China	2010-Mar-02	r18	Harbin Veterinary Research Institute	Harbin Veterinary Research Institute
EPI432021	HA	China	2010-Mar-02	r178	Harbin Veterinary Research Institute	Harbin Veterinary Research Institute
EPI432013	HA	China	2010-Mar-02	r17	Harbin Veterinary Research Institute	Harbin Veterinary Research Institute
EPI432005	HA	China	2010-Mar-02	r168	Harbin Veterinary Research Institute	Harbin Veterinary Research Institute
EPI431997	HA	China	2012-Feb-25	r1678	Harbin Veterinary Research Institute	Harbin Veterinary Research Institute
EPI431989	HA	China	2012-Feb-25	r167	Harbin Veterinary Research Institute	Harbin Veterinary Research Institute
EPI431981	HA	China	2012-Feb-25	r16	Harbin Veterinary Research Institute	Harbin Veterinary Research Institute
EPI431973	HA	China	2012-Feb-25	r158	Harbin Veterinary Research Institute	Harbin Veterinary Research Institute
EPI431965	HA	China	2012-Feb-25	r1578	Harbin Veterinary Research Institute	Harbin Veterinary Research Institute
EPI431957	HA	China	2012-Feb-25	r157	Harbin Veterinary Research Institute	Harbin Veterinary Research Institute
EPI431949	HA	China	2010-Feb-18	r1568	Harbin Veterinary Research Institute	Harbin Veterinary Research Institute
EPI431941	HA	China	2010-Feb-18	r15678	Harbin Veterinary Research Institute	Harbin Veterinary Research Institute
EPI431933	HA	China	2010-Feb-18	r1567	Harbin Veterinary Research Institute	Harbin Veterinary Research Institute
EPI431925	HA	China	2010-Feb-18	r156	Harbin Veterinary Research Institute	Harbin Veterinary Research Institute
EPI431917	HA	China	2010-Feb-18	r15	Harbin Veterinary Research Institute	Harbin Veterinary Research Institute
EPI431909	HA	China	2010-Feb-18	r138	Harbin Veterinary Research Institute	Harbin Veterinary Research Institute
EPI431901	HA	China	2010-Feb-10	r1378	Harbin Veterinary Research Institute	Harbin Veterinary Research Institute
EPI431893	HA	China	2010-Feb-10	r137	Harbin Veterinary Research Institute	Harbin Veterinary Research Institute
EPI431885	HA	China	2010-Feb-10	r1368	Harbin Veterinary Research Institute	Harbin Veterinary Research Institute
EPI431877	HA	China	2010-Feb-10	r13678	Harbin Veterinary Research Institute	Harbin Veterinary Research Institute
EPI431869	HA	China	2010-Feb-10	r1367	Harbin Veterinary Research Institute	Harbin Veterinary Research Institute
EPI431861	HA	China	2010-Feb-10	r136	Harbin Veterinary Research Institute	Harbin Veterinary Research Institute
EPI431853	HA	China	2010-Feb-05	r1358	Harbin Veterinary Research Institute	Harbin Veterinary Research Institute
EPI431845	HA	China	2010-Feb-05	r13578	Harbin Veterinary Research Institute	Harbin Veterinary Research Institute
EPI431837	HA	China	2010-Feb-05	r1357	Harbin Veterinary Research Institute	Harbin Veterinary Research Institute
EPI431829	HA	China	2010-Feb-05	r13568	Harbin Veterinary Research Institute	Harbin Veterinary Research Institute
EPI431821	HA	China	2010-Feb-05	r135678	Harbin Veterinary Research Institute	Harbin Veterinary Research Institute
EPI431813	HA	China	2010-Feb-05	r13567	Harbin Veterinary Research Institute	Harbin Veterinary Research Institute
EPI431805	HA	China	2010-Jan-31	r1356	Harbin Veterinary Research Institute	Harbin Veterinary Research Institute
EPI431797	HA	China	2010-Jan-31	r135	Harbin Veterinary Research Institute	Harbin Veterinary Research Institute
EPI431789	HA	China	2010-Jan-31	r13	Harbin Veterinary Research Institute	Harbin Veterinary Research Institute
EPI431781	HA	China	2010-Jan-31	r128	Harbin Veterinary Research Institute	Harbin Veterinary Research Institute
EPI431773	HA	China	2010-Jan-31	r1278	Harbin Veterinary Research Institute	Harbin Veterinary Research Institute
EPI431765	HA	China	2010-Jan-31	r127	Harbin Veterinary Research Institute	Harbin Veterinary Research Institute
EPI431757	HA	China	2010-Jan-26	r1268	Harbin Veterinary Research Institute	Harbin Veterinary Research Institute
EPI431749	HA	China	2010-Jan-26	r12678	Harbin Veterinary Research Institute	Harbin Veterinary Research Institute
EPI431741	HA	China	2010-Jan-26	r1267	Harbin Veterinary Research Institute	Harbin Veterinary Research Institute
EPI431733	HA	China	2010-Jan-26	r126	Harbin Veterinary Research Institute	Harbin Veterinary Research Institute
EPI431725	HA	China	2010-Jan-26	r1258	Harbin Veterinary Research Institute	Harbin Veterinary Research Institute
EPI431717	HA	China	2010-Jan-26	r12578	Harbin Veterinary Research Institute	Harbin Veterinary Research Institute
EPI431709	HA	China	2010-Jan-20	r1257	Harbin Veterinary Research Institute	Harbin Veterinary Research Institute
EPI431701	HA	China	2010-Jan-20	r12568	Harbin Veterinary Research Institute	Harbin Veterinary Research Institute
EPI431693	HA	China	2010-Jan-20	r125678	Harbin Veterinary Research Institute	Harbin Veterinary Research Institute
EPI431685	HA	China	2010-Jan-20	r12567	Harbin Veterinary Research Institute	Harbin Veterinary Research Institute
EPI431677	HA	China	2010-Jan-20	r1256	Harbin Veterinary Research Institute	Harbin Veterinary Research Institute
EPI431669	HA	China	2010-Jan-20	r125	Harbin Veterinary Research Institute	Harbin Veterinary Research Institute
EPI431661	HA	China	2010-Jan-16	r1238	Harbin Veterinary Research Institute	Harbin Veterinary Research Institute
EPI431653	HA	China	2010-Jan-16	r12378	Harbin Veterinary Research Institute	Harbin Veterinary Research Institute
EPI431645	HA	China	2010-Jan-16	r1237	Harbin Veterinary Research Institute	Harbin Veterinary Research Institute
EPI431637	HA	China	2010-Jan-16	r12368	Harbin Veterinary Research Institute	Harbin Veterinary Research Institute
EPI431629	HA	China	2010-Jan-16	r123678	Harbin Veterinary Research Institute	Harbin Veterinary Research Institute
EPI431621	HA	China	2010-Jan-16	r12367	Harbin Veterinary Research Institute	Harbin Veterinary Research Institute
EPI431613	HA	China	2010-Jan-10	r1236	Harbin Veterinary Research Institute	Harbin Veterinary Research Institute
EPI431605	HA	China	2010-Jan-10	r12358	Harbin Veterinary Research Institute	Harbin Veterinary Research Institute
EPI431597	HA	China	2010-Jan-10	r123578	Harbin Veterinary Research Institute	Harbin Veterinary Research Institute
EPI431589	HA	China	2010-Jan-10	r12357	Harbin Veterinary Research Institute	Harbin Veterinary Research Institute
EPI431581	HA	China	2010-Jan-10	r123568	Harbin Veterinary Research Institute	Harbin Veterinary Research Institute
EPI431573	HA	China	2010-Jan-10	r1235678	Harbin Veterinary Research Institute	Harbin Veterinary Research Institute
EPI431565	HA	China	2010-Jan-04	r123567	Harbin Veterinary Research Institute	Harbin Veterinary Research Institute
EPI431557	HA	China	2010-Jan-04	r12356	Harbin Veterinary Research Institute	Harbin Veterinary Research Institute
EPI431549	HA	China	2010-Jan-04	r1235	Harbin Veterinary Research Institute	Harbin Veterinary Research Institute
EPI431541	HA	China	2010-Jan-04	r123	Harbin Veterinary Research Institute	Harbin Veterinary Research Institute
EPI431533	HA	China	2010-Jan-04	r12	Harbin Veterinary Research Institute	Harbin Veterinary Research Institute
EPI431525	HA	China	2010-Jan-04	r1	Harbin Veterinary Research Institute	Harbin Veterinary Research Institute
EPI539360	HA	Vietnam	2011-Oct-19	A/Viet Nam/CM32/2011		Other Database Import	Mai,L.Q.; Horby,P.; Fox,A.; Hien,N.T.; Hang,N.L.K.; Phuong,H.V.M.; Khanh,N.C.; de Jong,M.D.; Jeeninga,R.E.; van Doorn,R.; Farrar,J.; Wertheim,H.F.L.
EPI537618	HA	Egypt	2014-Mar-07	A/Egypt/N01754/2014	Ministry of Health and Population	NAMRU-3	Younan, M.; Amir, E.; Naguib, A.; El Gohary, A.; Kandeel, A.; Defang, G.
EPI537617	HA	Egypt	2014-Mar-06	A/Egypt/N01753/2014	Ministry of Health and Population	NAMRU-3	Younan, M.; Amir, E.; Naguib, A.; El Gohary, A.; Kandeel, A.; Defang, G
EPI531959	HA	Indonesia	2014-Apr-19	A/Indonesia/NIHRD14122/2014	National Institute of Health Research and Development	National Institute of Health Research and Development	HA,Pawestri;AA,Nugraha;KD,Puspa;HD,Ikawati;V,Setiawaty
EPI531332	HA	Cambodia	2013-Oct-22	A/Cambodia/X1024307/2013		Other Database Import	Rith,S.; Horm,S.V.; Buchy,P.
EPI531324	HA	Cambodia	2013-Sep-16	A/Cambodia/X0916322/2013		Other Database Import	Rith,S.; Horm,S.V.; Buchy,P.
EPI531316	HA	Cambodia	2013-Sep-13	A/Cambodia/X0913301/2013		Other Database Import	Rith,S.; Horm,S.V.; Buchy,P.
EPI531306	HA	Cambodia	2013-Aug-09	A/Cambodia/X0810301/2013		Other Database Import	Rith,S.; Horm,S.V.; Buchy,P.
EPI531302	HA	Cambodia	2013-Feb-28	A/Cambodia/X0828324/2013		Other Database Import	Rith,S.; Horm,S.V.; Buchy,P.
EPI531294	HA	Cambodia	2013-Aug-16	A/Cambodia/X0817302/2013		Other Database Import	Rith,S.; Horm,S.V.; Buchy,P.
EPI531274	HA	Cambodia	2013-Jul-08	A/Cambodia/X0808305/2013		Other Database Import	Rith,S.; Horm,S.V.; Buchy,P.
EPI531266	HA	Cambodia	2013-Jun-28	A/Cambodia/X0628313/2013		Other Database Import	Rith,S.; Horm,S.V.; Buchy,P.
EPI509937	HA	Indonesia	2013-Nov-11	A/Indonesia/NIHRD13269/2013	National Institute of Health Research and Development	National Institute of Health Research and Development	HA,Pawestri;KD,Puspa;HD,Ikawati;AA,Nugraha;V,Setiawaty
EPI500771	HA	Canada	2014-Jan-03	A/Alberta/01/2014	Provincial Laboratory of Public Health for Southern Alberta	Public Health Agency of Canada (PHAC)	Li, Yan; Bastien, Nathalie; Fonseca, Kevin; Tipples, Graham; Pabbaraju, Kanti; Tellier, Raymond; Wong, Sallene; Tang, Julian W.; Drews, Steven J.
EPI492524	HA	Indonesia	2013-Sep-27	A/Indonesia/NIHRD13233/2013	National Institute of Health Research and Development	National Institute of Health Research and Development	HA,Pawestri;HD,Ikawati;KD,Puspa;AA,Nugraha;V,Setiawaty
EPI485587	HA	Cambodia	2013-Aug-09	A/Cambodia/X0810301/2013	Institut Pasteur in Cambodia	Institut Pasteur in Cambodia	Rith, S.; Horm, SV.; Buchy, P.
EPI485581	HA	Cambodia	2013-Jan-25	A/Cambodia/X0125302/2013	Institut Pasteur in Cambodia	Institut Pasteur in Cambodia	Rith, S.; Horm, SV.; Buchy, P.
EPI463648	HA	Indonesia	2013-Jun-18	A/Indonesia/NIHRD13157/2013	National Institute of Health Research and Development	National Institute of Health Research and Development	HA,Pawestri;AA,Nugraha;V,Setiawaty
EPI448095	HA	Bangladesh	2011-Mar-07	A/Bangladesh/5487/2011	Institute of Epidemiology Disease Control and Research (IEDCR) & Bangladesh National Influenza Centre (NIC)	Centers for Disease Control and Prevention	Gerloff, Nancy; Simpson, Natosha; Poh, Mee;Davis, Todd
EPI442763	HA	Indonesia	2012-Dec-06	A/Indonesia/NIHRD12550/2012	National Institute of Health Research and Development	National Institute of Health Research and Development	Pawestri,H.A;Puspa,K.D;Setiawaty,V
EPI442759	HA	Indonesia	2012-Jun-29	A/Indonesia/NIHRD12377/2012	National Institute of Health Research and Development	National Institute of Health Research and Development	Pawestri,H.A;Ikawati,H.D;Setiawaty,V
EPI442757	HA	Indonesia	2012-Feb-29	A/Indonesia/NIHRD12162/2012	National Institute of Health Research and Development	National Institute of Health Research and Development	Pawestri,H.A;Nugraha,A.A;Setiawaty,V
EPI439901	HA	China	2007-Dec-01	A/Jiangsu/4/2007		Other Database Import	Zhang,X.; Qi,X.; Zhang,Q.; Zeng,X.; Shi,Z.; Jin,Q.; Zhan,F.; Xu,Y.; Liu,Z.; Feng,Z.; Jiao,Y.
EPI439899	HA	China	2008-Jan-01	A/Jiangsu/6/2008		Other Database Import	Zhang,X.; Qi,X.; Zhang,Q.; Zeng,X.; Shi,Z.; Jin,Q.; Zhan,F.; Xu,Y.; Liu,Z.; Feng,Z.; Jiao,Y.
EPI420391	HA	China	2013-Feb-09	A/Guizhou/2/2013	WHO Chinese National Influenza Center	China National Influenza Centre
EPI420386	HA	China	2013-Feb-08	A/Guizhou/1/2013	WHO Chinese National Influenza Center	China National Influenza Centre
EPI527364	HA	Bhutan	2012-Jan-27	A/wild bird/Bhutan/329/2012		Other Database Import	Franks,J.S.; Tenzin,S.; Tshering,D.; Rai,P.; Lhamo,K.; Dahal,N.; Dukpa,K.
EPI527362	HA	Bhutan	2012-Jan-30	A/wild bird/Bhutan/356/2012		Other Database Import	Franks,J.S.; Tenzin,S.; Tshering,D.; Rai,P.; Lhamo,K.; Dahal,N.; Dukpa,K.
EPI527360	HA	Bhutan	2012-Jan-27	A/wild bird/Bhutan/325/2012		Other Database Import	Franks,J.S.; Tenzin,S.; Tshering,D.; Rai,P.; Lhamo,K.; Dahal,N.; Dukpa,K.
EPI527358	HA	Bhutan	2012-Jan-27	A/wild bird/Bhutan/328/2012		Other Database Import	Franks,J.S.; Tenzin,S.; Tshering,D.; Rai,P.; Lhamo,K.; Dahal,N.; Dukpa,K.
EPI527356	HA	Bhutan	2012-Feb-29	A/wild bird/Bhutan/308/2012		Other Database Import	Franks,J.S.; Tenzin,S.; Tshering,D.; Rai,P.; Lhamo,K.; Dahal,N.; Dukpa,K.
EPI527354	HA	Bhutan	2012-Jan-27	A/wild bird/Bhutan/327/2012		Other Database Import	Franks,J.S.; Tenzin,S.; Tshering,D.; Rai,P.; Lhamo,K.; Dahal,N.; Dukpa,K.
EPI527352	HA	Bhutan	2012-Jan-27	A/wild bird/Bhutan/326/2012		Other Database Import	Franks,J.S.; Tenzin,S.; Tshering,D.; Rai,P.; Lhamo,K.; Dahal,N.; Dukpa,K.
EPI527313	HA	Bhutan	2012-Jan-31	A/wild bird/Bhutan/357/2012		Other Database Import	Franks,J.S.; Tenzin,S.; Tshering,D.; Rai,P.; Lhamo,K.; Dahal,N.; Dukpa,K.
EPI514999	HA	Korea, Republic of	2010-Dec-01	A/wild duck/Korea/PSC18-20/2010		Other Database Import	Lee,Y.-J.; Kang,H.-M.; Lee,E.-K.; Song,B.-M.; Jeong,J.; Kwon,Y.-K.; Kim,H.-R.; Lee,K.-J.; Hong,M.-S.; Jang,I.; Choi,K.-S.; Kim,J.-Y.; Lee,H.-J.; Kang,M.-S.; Jeong,O.-M.; Baek,J.-H.; Joo,Y.-S.; Park,Y.H.; Lee,H.-S.
EPI514998	HA	Korea, Republic of	2010-Dec-01	A/wild duck/Korea/PSC18-15/2010		Other Database Import	Lee,Y.-J.; Kang,H.-M.; Lee,E.-K.; Song,B.-M.; Jeong,J.; Kwon,Y.-K.; Kim,H.-R.; Lee,K.-J.; Hong,M.-S.; Jang,I.; Choi,K.-S.; Kim,J.-Y.; Lee,H.-J.; Kang,M.-S.; Jeong,O.-M.; Baek,J.-H.; Joo,Y.-S.; Park,Y.H.; Lee,H.-S.
EPI476491	HA	Bangladesh	2011-Feb-20	A/migratory bird/Bangladesh/P-59/2011		Other Database Import	Haque,M.E.; Giasuddin,M.; Chowdhury,E.H.; Islam,M.R.; Kamal,A.H.M.; Nooruzzaman,M.
EPI476489	HA	China	2011-Dec-13	A/wild bird/Hong Kong/07035-1/2011		Other Database Import	Xu,L.; Yuan,J.; Bao,L.; Lv,Q.; Li,F.; Chen,H.; Qin,C.; Yuen,K.Y.
EPI448279	HA	Bangladesh	2012-Feb-20	A/duck/Bangladesh/32077/2012	Institute of Epidemiology Disease Control and Research (IEDCR) & Bangladesh National Influenza Centre (NIC)	Centers for Disease Control and Prevention	Gerloff, Nancy; Simpson, Natosha; Poh, Mee;Davis, Todd
EPI448271	HA	Bangladesh	2012-Jan-08	A/chicken/Bangladesh/42010/2012	Institute of Epidemiology Disease Control and Research (IEDCR) & Bangladesh National Influenza Centre (NIC)	Centers for Disease Control and Prevention	Gerloff, Nancy; Simpson, Natosha; Poh, Mee;Davis, Todd
EPI448231	HA	Bangladesh	2011-Jun-15	A/chicken/Bangladesh/11RS-1984-30/2011		Centers for Disease Control and Prevention	Gerloff, Nancy; Simpson, Natosha; Poh, Mee;Davis, Todd
EPI448223	HA	Bangladesh	2011-Jul-24	A/duck/Bangladesh/4124T/2011	Institute of Epidemiology Disease Control and Research (IEDCR) & Bangladesh National Influenza Centre (NIC)	Centers for Disease Control and Prevention	Gerloff, Nancy; Simpson, Natosha; Poh, Mee;Davis, Todd
EPI448215	HA	Bangladesh	2011-Jul-24	A/duck/Bangladesh/4120T/2011	Institute of Epidemiology Disease Control and Research (IEDCR) & Bangladesh National Influenza Centre (NIC)	Centers for Disease Control and Prevention	Gerloff, Nancy; Simpson, Natosha; Poh, Mee;Davis, Todd
EPI448207	HA	Bangladesh	2011-Jul-15	A/chicken/Bangladesh/4070T/2011	Institute of Epidemiology Disease Control and Research (IEDCR) & Bangladesh National Influenza Centre (NIC)	Centers for Disease Control and Prevention	Gerloff, Nancy; Simpson, Natosha; Poh, Mee;Davis, Todd
EPI448199	HA	Bangladesh	2011-Jul-14	A/chicken/Bangladesh/4058/2011	Institute of Epidemiology Disease Control and Research (IEDCR) & Bangladesh National Influenza Centre (NIC)	Centers for Disease Control and Prevention	Gerloff, Nancy; Simpson, Natosha; Poh, Mee;Davis, Todd
EPI448191	HA	Bangladesh	2011-Jul-01	A/goose/Bangladesh/4051T/2011	Institute of Epidemiology Disease Control and Research (IEDCR) & Bangladesh National Influenza Centre (NIC)	Centers for Disease Control and Prevention	Gerloff, Nancy; Simpson, Natosha; Poh, Mee;Davis, Todd
EPI448183	HA	Bangladesh	2011-May-24	A/chicken/Bangladesh/3075/2011	Institute of Epidemiology Disease Control and Research (IEDCR) & Bangladesh National Influenza Centre (NIC)	Centers for Disease Control and Prevention	Gerloff, Nancy; Simpson, Natosha; Poh, Mee; Davis, Todd
EPI448175	HA	Bangladesh	2011-May-23	A/chicken/Bangladesh/3072/2011	Institute of Epidemiology Disease Control and Research (IEDCR) & Bangladesh National Influenza Centre (NIC)	Centers for Disease Control and Prevention	Gerloff, Nancy; Simpson, Natosha; Poh, Mee;Davis, Todd
EPI448167	HA	Bangladesh	2011-Feb-07	A/crow/Bangladesh/316T/2011	Institute of Epidemiology Disease Control and Research (IEDCR) & Bangladesh National Influenza Centre (NIC)	Centers for Disease Control and Prevention	Gerloff, Nancy; Simpson, Natosha; Poh, Mee;Davis, Todd
EPI448159	HA	Bangladesh	2011-Feb-07	A/crow/Bangladesh/313T/2011	Institute of Epidemiology Disease Control and Research (IEDCR) & Bangladesh National Influenza Centre (NIC)	Centers for Disease Control and Prevention	Gerloff, Nancy; Simpson, Natosha; Poh, Mee;Davis, Todd
EPI448151	HA	Bangladesh	2011-Feb-13	A/crow/Bangladesh/1056/2011	Institute of Epidemiology Disease Control and Research (IEDCR) & Bangladesh National Influenza Centre (NIC)	Centers for Disease Control and Prevention	Gerloff, Nancy; Simpson, Natosha; Poh, Mee;Davis, Todd
EPI448143	HA	Bangladesh	2011-Feb-04	A/chicken/Bangladesh/11303/2011	Institute of Epidemiology Disease Control and Research (IEDCR) & Bangladesh National Influenza Centre (NIC)	Centers for Disease Control and Prevention	Gerloff, Nancy; Simpson, Natosha; Poh, Mee;Davis, Todd
EPI448135	HA	Bangladesh	2011-Feb-07	A/poultry/Bangladesh/11255-C/2011	Institute of Epidemiology Disease Control and Research (IEDCR) & Bangladesh National Influenza Centre (NIC)	Centers for Disease Control and Prevention	Gerloff, Nancy; Simpson, Natosha; Poh, Mee;Davis, Todd
EPI448127	HA	Bangladesh	2011-Feb-20	A/chicken/Bangladesh/31289-1/2011	Institute of Epidemiology Disease Control and Research (IEDCR) & Bangladesh National Influenza Centre (NIC)	Centers for Disease Control and Prevention	Gerloff, Nancy; Simpson, Natosha; Poh, Mee;Davis, Todd
EPI448111	HA	Bangladesh	2011-Jun-29	A/waterfowl/Bangladesh/33025/2011	Institute of Epidemiology Disease Control and Research (IEDCR) & Bangladesh National Influenza Centre (NIC)	Centers for Disease Control and Prevention	Gerloff, Nancy; Simpson, Natosha; Poh, Mee;Davis, Todd
EPI448103	HA	Bangladesh	2011-Mar-20	A/duck/Bangladesh/1849/2011	Institute of Epidemiology Disease Control and Research (IEDCR) & Bangladesh National Influenza Centre (NIC)	Centers for Disease Control and Prevention	Gerloff, Nancy; Simpson, Natosha; Poh, Mee;Davis, Todd
EPI448087	HA	Bangladesh	2010-Jan-12	A/chicken/Bangladesh/0411/2010	Institute of Epidemiology Disease Control and Research (IEDCR) & Bangladesh National Influenza Centre (NIC)	Centers for Disease Control and Prevention	Gerloff, Nancy; Simpson, Natosha; Poh, Mee; Davis, Todd
EPI448079	HA	Bangladesh	2010-Jan-04	A/chicken/Bangladesh/1012/2010	Institute of Epidemiology Disease Control and Research (IEDCR) & Bangladesh National Influenza Centre (NIC)	Centers for Disease Control and Prevention	Gerloff, Nancy; Simpson, Natosha; Poh, Mee;Davis, Todd
EPI448071	HA	Bangladesh	2010-Jan-04	A/chicken/Bangladesh/0912/2010	Institute of Epidemiology Disease Control and Research (IEDCR) & Bangladesh National Influenza Centre (NIC)	Centers for Disease Control and Prevention	Gerloff, Nancy; Simpson, Natosha; Poh, Mee;Davis, Todd
EPI448063	HA	Bangladesh	2011-Feb-15	A/crow/Bangladesh/1061/2011	Institute of Epidemiology Disease Control and Research (IEDCR) & Bangladesh National Influenza Centre (NIC)	Centers for Disease Control and Prevention	Gerloff, Nancy; Simpson, Natosha; Poh, Mee;Davis, Todd
EPI448055	HA	Bangladesh	2011-Feb-13	A/crow/Bangladesh/1054/2011	Institute of Epidemiology Disease Control and Research (IEDCR) & Bangladesh National Influenza Centre (NIC)	Centers for Disease Control and Prevention	Gerloff, Nancy; Simpson, Natosha; Poh, Mee; Davis, Todd
EPI448047	HA	Bangladesh	2011-Jan-20	A/crow/Bangladesh/1020/2011	Institute of Epidemiology Disease Control and Research (IEDCR) & Bangladesh National Influenza Centre (NIC)	Centers for Disease Control and Prevention	Gerloff, Nancy; Simpson, Natosha; Poh, Mee; Davis, Todd
EPI448039	HA	Bangladesh	2011-Jan-20	A/crow/Bangladesh/1019/2011	Institute of Epidemiology Disease Control and Research (IEDCR) & Bangladesh National Influenza Centre (NIC)	Centers for Disease Control and Prevention	Gerloff, Nancy; Simpson, Natosha; Poh, Mee; Davis, Todd
EPI448031	HA	Bangladesh	2011-Jan-20	A/crow/Bangladesh/1008/2011	Institute of Epidemiology Disease Control and Research (IEDCR) & Bangladesh National Influenza Centre (NIC)	Centers for Disease Control and Prevention	Gerloff, Nancy; Simpson, Natosha; Poh, Mee; Davis, Todd
EPI435659	HA	China	2010-Jan-01	A/barnswallow/Hong Kong/1161/2010		Other Database Import	Webby,R.; Franks,J.; Webster,R.G.
EPI425955	HA	Vietnam	2011-Sep-07	A/chicken/Vietnam/NCVD-1038/2011	National Centre of Veterinary Diagnostics	Centers for Disease Control and Prevention
EPI425947	HA	Vietnam	2011-Feb-28	A/chicken/Vietnam/NCVD-715/2011	National Centre of Veterinary Diagnostics	Centers for Disease Control and Prevention
EPI425939	HA	Vietnam	2012-Aug-22	A/duck/Vietnam/NCVD-1875/2012	National Centre of Veterinary Diagnostics	Centers for Disease Control and Prevention
EPI425931	HA	Vietnam	2012-Jul-12	A/duck/Vietnam/NCVD-1544/2012	National Centre of Veterinary Diagnostics	Centers for Disease Control and Prevention
EPI425923	HA	Vietnam	2012-Jul-16	A/duck/Vietnam/NCVD-1547/2012	National Centre of Veterinary Diagnostics	Centers for Disease Control and Prevention
EPI425915	HA	Vietnam	2012-Feb-24	A/duck/Vietnam/NCVD-1304/2012	National Centre of Veterinary Diagnostics	Centers for Disease Control and Prevention
EPI425907	HA	Vietnam	2012-Feb-17	A/chicken/Vietnam/NCVD-1254/2011	National Centre of Veterinary Diagnostics	Centers for Disease Control and Prevention
EPI425899	HA	Vietnam	2012-Feb-16	A/duck/Vietnam/NCVD-1251/2011	National Centre of Veterinary Diagnostics	Centers for Disease Control and Prevention
EPI425891	HA	Vietnam	2012-Feb-08	A/duck/Vietnam/NCVD-1212/2012	National Centre of Veterinary Diagnostics	Centers for Disease Control and Prevention
EPI425883	HA	Vietnam	2012-Feb-01	A/duck/Vietnam/NCVD-1182/2012	National Centre of Veterinary Diagnostics	Centers for Disease Control and Prevention
EPI425875	HA	Vietnam	2012-Jan-01	A/duck/Vietnam/NCVD-1163/2011	National Centre of Veterinary Diagnostics	Centers for Disease Control and Prevention
EPI425867	HA	Vietnam	2011-Dec-30	A/duck/Vietnam/NCVD-1162/2011	National Centre of Veterinary Diagnostics	Centers for Disease Control and Prevention
EPI425859	HA	Vietnam	2011-Dec-30	A/duck/Vietnam/NCVD-1161/2011	National Centre of Veterinary Diagnostics	Centers for Disease Control and Prevention
EPI425851	HA	Vietnam	2011-Nov-26	A/duck/Vietnam/NCVD3-31/2011	National Centre of Veterinary Diagnostics	Centers for Disease Control and Prevention
EPI425843	HA	Vietnam	2011-Nov-26	A/duck/Vietnam/NCVD3-8/2011	National Centre of Veterinary Diagnostics	Centers for Disease Control and Prevention
EPI425835	HA	Vietnam	2011-Oct-31	A/chicken/Vietnam/NCVD-1148/2011	National Centre of Veterinary Diagnostics	Centers for Disease Control and Prevention
EPI425827	HA	Vietnam	2011-Sep-08	A/chicken/Vietnam/NCVD-1059/2011	National Centre of Veterinary Diagnostics	Centers for Disease Control and Prevention
EPI425819	HA	Vietnam	2011-Sep-08	A/muscovy duck/Vietnam/NCVD-1049/2011	National Centre of Veterinary Diagnostics	Centers for Disease Control and Prevention
EPI425811	HA	Vietnam	2011-Sep-07	A/duck/Vietnam/NCVD-1048/2011	National Centre of Veterinary Diagnostics	Centers for Disease Control and Prevention
EPI425803	HA	Vietnam	2011-Sep-07	A/duck/Vietnam/NCVD-1044/2011	National Centre of Veterinary Diagnostics	Centers for Disease Control and Prevention
EPI425795	HA	Vietnam	2011-Sep-07	A/duck/Vietnam/NCVD-1042/2011	National Centre of Veterinary Diagnostics	Centers for Disease Control and Prevention
EPI425787	HA	Vietnam	2011-Sep-07	A/chicken/Vietnam/NCVD-1040/2011	National Centre of Veterinary Diagnostics	Centers for Disease Control and Prevention
EPI425779	HA	Vietnam	2011-Sep-07	A/chicken/Vietnam/NCVD-1034/2011	National Centre of Veterinary Diagnostics	Centers for Disease Control and Prevention
EPI425771	HA	Vietnam	2011-Jan-01	A/duck/Vietnam/NCVD-671/2011	National Centre of Veterinary Diagnostics	Centers for Disease Control and Prevention
EPI425688	HA	Vietnam	2012-Jul-31	A/duck/Vietnam/NCVD-1602/2012	National Centre of Veterinary Diagnostics	Centers for Disease Control and Prevention
EPI425680	HA	Vietnam	2012-Jul-15	A/duck/Vietnam/NCVD-1593/2012	National Centre of Veterinary Diagnostics	Centers for Disease Control and Prevention
EPI425672	HA	Vietnam	2012-Aug-30	A/duck/Vietnam/NCVD-1905/2012	National Centre of Veterinary Diagnostics	Centers for Disease Control and Prevention
EPI425664	HA	Vietnam	2012-Feb-04	A/chicken/Vietnam/NCVD-1188/2012	National Centre of Veterinary Diagnostics	Centers for Disease Control and Prevention
EPI425656	HA	Vietnam	2012-Sep-21	A/duck/Vietnam/NCVD-1968/2012	National Centre of Veterinary Diagnostics	Centers for Disease Control and Prevention
EPI425648	HA	Vietnam	2012-Aug-24	A/duck/Vietnam/NCVD-1936/2012	National Centre of Veterinary Diagnostics	Centers for Disease Control and Prevention
EPI425640	HA	Vietnam	2012-Aug-19	A/duck/Vietnam/NCVD-1931/2012	National Centre of Veterinary Diagnostics	Centers for Disease Control and Prevention
EPI425632	HA	Vietnam	2012-Aug-16	A/duck/Vietnam/NCVD-1928/2012	National Centre of Veterinary Diagnostics	Centers for Disease Control and Prevention
EPI425624	HA	Vietnam	2012-Aug-18	A/duck/Vietnam/NCVD-1930/2012	National Centre of Veterinary Diagnostics	Centers for Disease Control and Prevention
EPI425616	HA	Vietnam	2012-Mar-02	A/chicken/Vietnam/NCVD-1488/2012	National Centre of Veterinary Diagnostics	Centers for Disease Control and Prevention
EPI425608	HA	Vietnam	2012-Sep-21	A/chicken/Vietnam/NCVD-1963/2012	National Centre of Veterinary Diagnostics	Centers for Disease Control and Prevention
EPI425600	HA	Vietnam	2012-Sep-21	A/duck/Vietnam/NCVD-1463/2012	National Centre of Veterinary Diagnostics	Centers for Disease Control and Prevention
EPI425592	HA	Vietnam	2011-Jun-15	A/chicken/Vietnam/NCVD-883/2011	National Centre of Veterinary Diagnostics	Centers for Disease Control and Prevention
EPI425584	HA	Vietnam	2011-Jun-15	A/chicken/Vietnam/NCVD-882/2011	National Centre of Veterinary Diagnostics	Centers for Disease Control and Prevention
EPI425576	HA	Vietnam	2011-Jun-15	A/chicken/Vietnam/NCVD-879/2011	National Centre of Veterinary Diagnostics	Centers for Disease Control and Prevention
EPI425568	HA	Vietnam	2011-Mar-17	A/chicken/Vietnam/NCVD-857/2011	National Centre of Veterinary Diagnostics	Centers for Disease Control and Prevention
EPI425560	HA	Vietnam	2010-Nov-01	A/duck/Vietnam/NCVD-645/2010	National Centre of Veterinary Diagnostics	Centers for Disease Control and Prevention
EPI425552	HA	Vietnam	2011-Mar-12	A/duck/Vietnam/NCVD-850/2011	National Centre of Veterinary Diagnostics	Centers for Disease Control and Prevention
EPI425544	HA	Vietnam	2011-Mar-03	A/duck/Vietnam/NCVD-825/2011	National Centre of Veterinary Diagnostics	Centers for Disease Control and Prevention
EPI425536	HA	Vietnam	2010-Nov-06	A/duck/Vietnam/NCVD-815/2010	National Centre of Veterinary Diagnostics	Centers for Disease Control and Prevention
EPI425528	HA	Vietnam	2011-Mar-19	A/chicken/Vietnam/NCVD-802/2011	National Centre of Veterinary Diagnostics	Centers for Disease Control and Prevention
EPI425520	HA	Vietnam	2011-Jun-15	A/chicken/Vietnam/NCVD-780/2011	National Centre of Veterinary Diagnostics	Centers for Disease Control and Prevention
EPI425512	HA	Vietnam	2011-Feb-25	A/chicken/Vietnam/NCVD-777/2011	National Centre of Veterinary Diagnostics	Centers for Disease Control and Prevention
EPI425504	HA	Vietnam	2011-Mar-18	A/duck/Vietnam/NCVD-946/2011	National Centre of Veterinary Diagnostics	Centers for Disease Control and Prevention
EPI425496	HA	Vietnam	2011-Aug-04	A/duck/Vietnam/NCVD-931/2011	National Centre of Veterinary Diagnostics	Centers for Disease Control and Prevention
EPI425488	HA	Vietnam	2011-Jul-19	A/duck/Vietnam/NCVD-927/2011	National Centre of Veterinary Diagnostics	Centers for Disease Control and Prevention
EPI425480	HA	Vietnam	2011-Feb-25	A/chicken/Vietnam/NCVD-775/2011	National Centre of Veterinary Diagnostics	Centers for Disease Control and Prevention
EPI425472	HA	Vietnam	2012-Feb-16	A/chicken/Vietnam/NCVD-1247/2012	National Centre of Veterinary Diagnostics	Centers for Disease Control and Prevention
EPI425464	HA	Vietnam	2012-Feb-20	A/duck/Vietnam/NCVD-1280/2012	National Centre of Veterinary Diagnostics	Centers for Disease Control and Prevention
EPI425456	HA	Vietnam	2012-Feb-20	A/duck/Vietnam/NCVD-1276/2012	National Centre of Veterinary Diagnostics	Centers for Disease Control and Prevention
EPI425448	HA	Vietnam	2012-Feb-08	A/duck/Vietnam/NCVD-1219/2012	National Centre of Veterinary Diagnostics	Centers for Disease Control and Prevention
EPI425440	HA	Vietnam	2012-Feb-08	A/duck/Vietnam/NCVD-1210/2012	National Centre of Veterinary Diagnostics	Centers for Disease Control and Prevention
EPI425432	HA	Vietnam	2012-Feb-08	A/duck/Vietnam/NCVD-1207/2012	National Centre of Veterinary Diagnostics	Centers for Disease Control and Prevention
EPI425424	HA	Vietnam	2012-Feb-24	A/duck/Vietnam/NCVD-1312/2012	National Centre of Veterinary Diagnostics	Centers for Disease Control and Prevention
EPI425416	HA	Vietnam	2012-Feb-24	A/duck/Vietnam/NCVD-1306/2012	National Centre of Veterinary Diagnostics	Centers for Disease Control and Prevention
EPI425408	HA	Vietnam	2012-Feb-21	A/duck/Vietnam/NCVD-1269/2012	National Centre of Veterinary Diagnostics	Centers for Disease Control and Prevention
EPI425400	HA	Vietnam	2012-Feb-18	A/muscovy duck/Vietnam/NCVD-1256/2012	National Centre of Veterinary Diagnostics	Centers for Disease Control and Prevention
EPI425392	HA	Vietnam	2012-Feb-16	A/duck/Vietnam/NCVD-1253/2012	National Centre of Veterinary Diagnostics	Centers for Disease Control and Prevention
EPI425384	HA	Vietnam	2012-Feb-16	A/chicken/Vietnam/NCVD-1248/2012	National Centre of Veterinary Diagnostics	Centers for Disease Control and Prevention
EPI425376	HA	Vietnam	2012-Feb-17	A/duck/Vietnam/NCVD-1234/2012	National Centre of Veterinary Diagnostics	Centers for Disease Control and Prevention
EPI425368	HA	Vietnam	2012-Feb-17	A/duck/Vietnam/NCVD-1232/2012	National Centre of Veterinary Diagnostics	Centers for Disease Control and Prevention
EPI425360	HA	Vietnam	2012-Jan-06	A/chicken/Vietnam/NCVD-1225/2012	National Centre of Veterinary Diagnostics	Centers for Disease Control and Prevention
EPI425352	HA	Vietnam	2012-Feb-10	A/chicken/Vietnam/NCVD-1223/2012	National Centre of Veterinary Diagnostics	Centers for Disease Control and Prevention
EPI425344	HA	Vietnam	2011-Apr-04	A/chicken/Vietnam/NCVD-753/2011	National Centre of Veterinary Diagnostics	Centers for Disease Control and Prevention
EPI425336	HA	Vietnam	2012-Feb-08	A/duck/Vietnam/NCVD-1221/2012	National Centre of Veterinary Diagnostics	Centers for Disease Control and Prevention
EPI425328	HA	Vietnam	2012-Feb-08	A/muscovy duck/Vietnam/NCVD-1220/2012	National Centre of Veterinary Diagnostics	Centers for Disease Control and Prevention
EPI425320	HA	Vietnam	2012-Feb-08	A/duck/Vietnam/NCVD-1217/2012	National Centre of Veterinary Diagnostics	Centers for Disease Control and Prevention
EPI425312	HA	Vietnam	2012-Aug-30	A/duck/Vietnam/NCVD-1904/2012	National Centre of Veterinary Diagnostics	Centers for Disease Control and Prevention
EPI425304	HA	Vietnam	2012-Aug-28	A/duck/Vietnam/NCVD-1902/2012	National Centre of Veterinary Diagnostics	Centers for Disease Control and Prevention
EPI425296	HA	Vietnam	2011-Jan-01	A/duck/Vietnam/NCVD-669/2011	National Centre of Veterinary Diagnostics	Centers for Disease Control and Prevention
EPI425288	HA	Vietnam	2011-Jan-01	A/duck/Vietnam/NCVD-674/2011	National Centre of Veterinary Diagnostics	Centers for Disease Control and Prevention
EPI425280	HA	Vietnam	2011-Jan-01	A/duck/Vietnam/NCVD-673/2011	National Centre of Veterinary Diagnostics	Centers for Disease Control and Prevention
EPI425272	HA	Vietnam	2012-Aug-27	A/duck/Vietnam/NCVD-1901/2012	National Centre of Veterinary Diagnostics	Centers for Disease Control and Prevention
EPI425264	HA	Vietnam	2012-Jan-06	A/chicken/Vietnam/NCVD-1224/2012	National Centre of Veterinary Diagnostics	Centers for Disease Control and Prevention
EPI425256	HA	Vietnam	2012-Jan-30	A/dove/Vietnam/NCVD-1178/2012	National Centre of Veterinary Diagnostics	Centers for Disease Control and Prevention
EPI425248	HA	Vietnam	2012-Jan-30	A/chicken/Vietnam/NCVD-1177/2012	National Centre of Veterinary Diagnostics	Centers for Disease Control and Prevention
EPI425240	HA	Vietnam	2012-Jan-13	A/duck/Vietnam/NCVD-1171/2012	National Centre of Veterinary Diagnostics	Centers for Disease Control and Prevention
EPI425232	HA	Vietnam	2011-Dec-30	A/duck/Vietnam/NCVD-1160/2011	National Centre of Veterinary Diagnostics	Centers for Disease Control and Prevention
EPI425224	HA	Vietnam	2011-Nov-26	A/duck/Vietnam/NCVD1-48/2011	National Centre of Veterinary Diagnostics	Centers for Disease Control and Prevention
EPI425216	HA	Vietnam	2011-Nov-26	A/duck/Vietnam/NCVD1-37/2011	National Centre of Veterinary Diagnostics	Centers for Disease Control and Prevention
EPI425208	HA	Vietnam	2012-Feb-04	A/chicken/Vietnam/NCVD-1192/2012	National Centre of Veterinary Diagnostics	Centers for Disease Control and Prevention
EPI425200	HA	Vietnam	2011-Nov-22	A/duck/Vietnam/NCVD129-7/2011	National Centre of Veterinary Diagnostics	Centers for Disease Control and Prevention
EPI425192	HA	Vietnam	2012-Feb-04	A/chicken/Vietnam/NCVD-1189/2012	National Centre of Veterinary Diagnostics	Centers for Disease Control and Prevention
EPI425184	HA	Vietnam	2012-Sep-09	A/duck/Vietnam/NCVD-1944/2012	National Centre of Veterinary Diagnostics	Centers for Disease Control and Prevention
EPI425176	HA	Vietnam	2012-Sep-01	A/chicken/Vietnam/NCVD-1942/2012	National Centre of Veterinary Diagnostics	Centers for Disease Control and Prevention
EPI425168	HA	Vietnam	2011-Mar-17	A/chicken/Vietnam/NCVD-854/2011	National Centre of Veterinary Diagnostics	Centers for Disease Control and Prevention
EPI425160	HA	Vietnam	2012-Aug-25	A/duck/Vietnam/NCVD-1937/2012	National Centre of Veterinary Diagnostics	Centers for Disease Control and Prevention
EPI425152	HA	Vietnam	2012-Aug-23	A/duck/Vietnam/NCVD-1935/2012	National Centre of Veterinary Diagnostics	Centers for Disease Control and Prevention
EPI425144	HA	Vietnam	2012-Aug-21	A/duck/Vietnam/NCVD-1933/2012	National Centre of Veterinary Diagnostics	Centers for Disease Control and Prevention
EPI425136	HA	Vietnam	2012-Aug-28	A/duck/Vietnam/NCVD-1899/2012	National Centre of Veterinary Diagnostics	Centers for Disease Control and Prevention
EPI425128	HA	Vietnam	2012-Aug-21	A/duck/Vietnam/NCVD-1872/2012	National Centre of Veterinary Diagnostics	Centers for Disease Control and Prevention
EPI425120	HA	Vietnam	2012-Feb-20	A/duck/Vietnam/NCVD-1279/2012	National Centre of Veterinary Diagnostics	Centers for Disease Control and Prevention
EPI425112	HA	Vietnam	2012-Sep-06	A/duck/Vietnam/NCVD-1943/2012	National Centre of Veterinary Diagnostics	Centers for Disease Control and Prevention
EPI425104	HA	Vietnam	2012-Jun-12	A/duck/Vietnam/NCVD-1497/2012	National Centre of Veterinary Diagnostics	Centers for Disease Control and Prevention
EPI425096	HA	Vietnam	2011-Apr-03	A/duck/Vietnam/NCVD-827/2011	National Centre of Veterinary Diagnostics	Centers for Disease Control and Prevention
EPI425088	HA	Vietnam	2011-Jun-15	A/chicken/Vietnam/NCVD-779/2011	National Centre of Veterinary Diagnostics	Centers for Disease Control and Prevention
EPI425080	HA	Vietnam	2011-Jun-15	A/chicken/Vietnam/NCVD-778/2011	National Centre of Veterinary Diagnostics	Centers for Disease Control and Prevention
EPI425072	HA	Vietnam	2011-Feb-25	A/chicken/Vietnam/NCVD-776/2011	National Centre of Veterinary Diagnostics	Centers for Disease Control and Prevention
EPI425064	HA	Vietnam	2012-Feb-16	A/duck/Vietnam/NCVD-1252/2011	National Centre of Veterinary Diagnostics	Centers for Disease Control and Prevention
EPI425056	HA	Vietnam	2011-Mar-25	A/duck/Vietnam/NCVD-760/2011	National Centre of Veterinary Diagnostics	Centers for Disease Control and Prevention
EPI425048	HA	Vietnam	2011-Mar-25	A/duck/Vietnam/NCVD-759/2011	National Centre of Veterinary Diagnostics	Centers for Disease Control and Prevention
EPI425040	HA	Vietnam	2011-Mar-25	A/duck/Vietnam/NCVD-758/2011	National Centre of Veterinary Diagnostics	Centers for Disease Control and Prevention
EPI425032	HA	Vietnam	2011-Apr-04	A/duck/Vietnam/NCVD-754/2011	National Centre of Veterinary Diagnostics	Centers for Disease Control and Prevention
EPI425024	HA	Vietnam	2012-Aug-25	A/duck/Vietnam/NCVD-1884/2012	National Centre of Veterinary Diagnostics	Centers for Disease Control and Prevention
EPI425016	HA	Vietnam	2012-Aug-23	A/duck/Vietnam/NCVD-1878/2012	National Centre of Veterinary Diagnostics	Centers for Disease Control and Prevention
EPI425008	HA	Vietnam	2012-May-04	A/chicken/Vietnam/NCVD-1437/2012	National Centre of Veterinary Diagnostics	Centers for Disease Control and Prevention
EPI425000	HA	Vietnam	2011-Feb-26	A/duck/Vietnam/NCVD-714/2011	National Centre of Veterinary Diagnostics	Centers for Disease Control and Prevention
EPI424992	HA	Vietnam	2012-Jul-31	A/duck/Vietnam/NCVD-1607/2012	National Centre of Veterinary Diagnostics	Centers for Disease Control and Prevention
EPI424984	HA	Vietnam	2012-Jul-27	A/duck/Vietnam/NCVD-1584/2012	National Centre of Veterinary Diagnostics	Centers for Disease Control and Prevention
EPI424976	HA	Vietnam	2011-Jun-15	A/chicken/Vietnam/NCVD-710/2011	National Centre of Veterinary Diagnostics	Centers for Disease Control and Prevention
EPI424968	HA	Vietnam	2011-Jun-15	A/chicken/Vietnam/NCVD-709/2011	National Centre of Veterinary Diagnostics	Centers for Disease Control and Prevention
EPI424960	HA	Vietnam	1905-Jul-02	A/duck/Vietnam/NCVD-891/2010	National Centre of Veterinary Diagnostics	Centers for Disease Control and Prevention
EPI424952	HA	Vietnam	1905-Jul-02	A/duck/Vietnam/NCVD-890/2010	National Centre of Veterinary Diagnostics	Centers for Disease Control and Prevention
EPI424944	HA	Vietnam	1905-Jul-02	A/duck/Vietnam/NCVD-885/2010	National Centre of Veterinary Diagnostics	Centers for Disease Control and Prevention
EPI424936	HA	Vietnam	2011-Apr-04	A/chicken/Vietnam/NCVD-752/2011	National Centre of Veterinary Diagnostics	Centers for Disease Control and Prevention
EPI424928	HA	Vietnam	2011-Apr-06	A/duck/Vietnam/NCVD-947/2011	National Centre of Veterinary Diagnostics	Centers for Disease Control and Prevention
EPI424920	HA	Vietnam	2011-Mar-18	A/duck/Vietnam/NCVD-945/2011	National Centre of Veterinary Diagnostics	Centers for Disease Control and Prevention
EPI424912	HA	Vietnam	2011-Feb-12	A/duck/Vietnam/NCVD-943/2011	National Centre of Veterinary Diagnostics	Centers for Disease Control and Prevention
EPI424904	HA	Vietnam	2011-Aug-04	A/duck/Vietnam/NCVD-935/2011	National Centre of Veterinary Diagnostics	Centers for Disease Control and Prevention
EPI424896	HA	Vietnam	2011-Jul-15	A/chicken/Vietnam/NCVD-921/2011	National Centre of Veterinary Diagnostics	Centers for Disease Control and Prevention
EPI424888	HA	Vietnam	2011-Jul-15	A/duck/Vietnam/NCVD-920/2011	National Centre of Veterinary Diagnostics	Centers for Disease Control and Prevention
EPI424880	HA	Vietnam	2011-Sep-06	A/duck/Vietnam/NCVD-1029/2011	National Centre of Veterinary Diagnostics	Centers for Disease Control and Prevention
EPI424872	HA	Vietnam	2011-Sep-06	A/duck/Vietnam/NCVD-1026/2011	National Centre of Veterinary Diagnostics	Centers for Disease Control and Prevention
EPI424864	HA	Vietnam	2011-Sep-06	A/duck/Vietnam/NCVD-1025/2011	National Centre of Veterinary Diagnostics	Centers for Disease Control and Prevention
EPI424856	HA	Vietnam	2011-Sep-06	A/duck/Vietnam/NCVD-1022/2011	National Centre of Veterinary Diagnostics	Centers for Disease Control and Prevention
EPI424848	HA	Vietnam	2011-Sep-06	A/duck/Vietnam/NCVD-1018/2011	National Centre of Veterinary Diagnostics	Centers for Disease Control and Prevention
EPI424840	HA	Vietnam	2011-Jun-24	A/duck/Vietnam/NCVD-952/2011	National Centre of Veterinary Diagnostics	Centers for Disease Control and Prevention
EPI424832	HA	Vietnam	2011-Jun-15	A/duck/Vietnam/NCVD-711/2011	National Centre of Veterinary Diagnostics	Centers for Disease Control and Prevention
EPI424824	HA	Vietnam	2011-Mar-28	A/duck/Vietnam/NCVD-806/2011	National Centre of Veterinary Diagnostics	Centers for Disease Control and Prevention
EPI424816	HA	Vietnam	2011-Feb-26	A/duck/Vietnam/NCVD-712/2011	National Centre of Veterinary Diagnostics	Centers for Disease Control and Prevention
EPI424808	HA	Vietnam	2011-Jun-15	A/chicken/Vietnam/NCVD-881/2011	National Centre of Veterinary Diagnostics	Centers for Disease Control and Prevention
EPI424800	HA	Vietnam	2011-Jun-15	A/chicken/Vietnam/NCVD-880/2011	National Centre of Veterinary Diagnostics	Centers for Disease Control and Prevention
EPI424792	HA	Vietnam	2011-Jun-15	A/chicken/Vietnam/NCVD-876/2011	National Centre of Veterinary Diagnostics	Centers for Disease Control and Prevention
EPI424784	HA	Vietnam	2011-Apr-07	A/duck/Vietnam/NCVD-861/2011	National Centre of Veterinary Diagnostics	Centers for Disease Control and Prevention
EPI424776	HA	Vietnam	2011-Apr-07	A/duck/Vietnam/NCVD-859/2011	National Centre of Veterinary Diagnostics	Centers for Disease Control and Prevention
EPI424768	HA	Vietnam	2011-Mar-12	A/duck/Vietnam/NCVD-851/2011	National Centre of Veterinary Diagnostics	Centers for Disease Control and Prevention
EPI424760	HA	Vietnam	2012-Feb-20	A/chicken/Vietnam/NCVD-1277/2012	National Centre of Veterinary Diagnostics	Centers for Disease Control and Prevention
EPI424752	HA	Vietnam	2010-Oct-29	A/duck/Vietnam/NCVD-784/2010	National Centre of Veterinary Diagnostics	Centers for Disease Control and Prevention
EPI424744	HA	Vietnam	2012-Aug-20	A/duck/Vietnam/NCVD-1932/2012	National Centre of Veterinary Diagnostics	Centers for Disease Control and Prevention
EPI424736	HA	Vietnam	2012-Aug-15	A/chicken/Vietnam/NCVD-1927/2012	National Centre of Veterinary Diagnostics	Centers for Disease Control and Prevention
EPI424728	HA	Vietnam	2012-Aug-27	A/duck/Vietnam/NCVD-1898/2012	National Centre of Veterinary Diagnostics	Centers for Disease Control and Prevention
EPI424720	HA	Vietnam	2012-Aug-23	A/duck/Vietnam/NCVD-1897/2012	National Centre of Veterinary Diagnostics	Centers for Disease Control and Prevention
EPI424712	HA	Vietnam	2012-Aug-23	A/duck/Vietnam/NCVD-1896/2012	National Centre of Veterinary Diagnostics	Centers for Disease Control and Prevention
EPI424704	HA	Vietnam	2012-Aug-20	A/duck/Vietnam/NCVD-1869/2012	National Centre of Veterinary Diagnostics	Centers for Disease Control and Prevention
EPI424696	HA	Vietnam	2011-Apr-06	A/duck/Vietnam/NCVD-948/2011	National Centre of Veterinary Diagnostics	Centers for Disease Control and Prevention
EPI424688	HA	Vietnam	2012-Sep-21	A/duck/Vietnam/NCVD-1974/2012	National Centre of Veterinary Diagnostics	Centers for Disease Control and Prevention
EPI424680	HA	Vietnam	2012-Jun-11	A/duck/Vietnam/NCVD-1494/2012	National Centre of Veterinary Diagnostics	Centers for Disease Control and Prevention
EPI424672	HA	Vietnam	2012-Aug-29	A/duck/Vietnam/NCVD-1940/2012	National Centre of Veterinary Diagnostics	Centers for Disease Control and Prevention
EPI424664	HA	Vietnam	2012-Feb-18	A/chicken/Vietnam/NCVD-1255/2012	National Centre of Veterinary Diagnostics	Centers for Disease Control and Prevention
EPI424434	HA	Vietnam	2011-Feb-01	A/chicken/Vietnam/NCVD-705/2011	National Centre of Veterinary Diagnostics	Centers for Disease Control and Prevention
EPI424426	HA	Vietnam	2011-Feb-01	A/chicken/Vietnam/NCVD-704/2011	National Centre of Veterinary Diagnostics	Centers for Disease Control and Prevention
EPI424418	HA	Vietnam	2011-Feb-01	A/chicken/Vietnam/NCVD-703/2011	National Centre of Veterinary Diagnostics	Centers for Disease Control and Prevention
EPI424410	HA	Vietnam	2011-Feb-01	A/chicken/Vietnam/NCVD-702/2011	National Centre of Veterinary Diagnostics	Centers for Disease Control and Prevention
EPI424402	HA	Vietnam	2011-Feb-01	A/chicken/Vietnam/NCVD-699/2011	National Centre of Veterinary Diagnostics	Centers for Disease Control and Prevention
EPI424394	HA	Vietnam	2012-Feb-26	A/duck/Vietnam/NCVD-1283/2012	National Centre of Veterinary Diagnostics	Centers for Disease Control and Prevention
EPI424386	HA	Vietnam	2011-Feb-01	A/chicken/Vietnam/NCVD-685/2011	National Centre of Veterinary Diagnostics	Centers for Disease Control and Prevention
EPI424378	HA	Vietnam	2011-Feb-01	A/duck/Vietnam/NCVD-680/2011	National Centre of Veterinary Diagnostics	Centers for Disease Control and Prevention
EPI424370	HA	Vietnam	2010-Dec-01	A/duck/Vietnam/NCVD-664/2010	National Centre of Veterinary Diagnostics	Centers for Disease Control and Prevention
EPI424362	HA	Vietnam	2012-Feb-08	A/duck/Vietnam/NCVD-1206/2012	National Centre of Veterinary Diagnostics	Centers for Disease Control and Prevention
EPI424354	HA	Vietnam	2011-Jun-15	A/chicken/Vietnam/NCVD-878/2011	National Centre of Veterinary Diagnostics	Centers for Disease Control and Prevention
EPI542201	HA	India	2011-Sep-01	A/chicken/India/09CA09/2011		Other Database Import	Tosh,C.; Nagarajan,S.; Murugkar,H.V.; Kumar,M.; Jain,R.; Tripathi,S.; Syed,Z.; Behera,P.; C,D.S.; Kulkarni,D.D.; Dubey,S.C.
EPI542198	HA	India	2011-Sep-01	A/chicken/India/09CA02/2011		Other Database Import	Tosh,C.; Nagarajan,S.; Murugkar,H.V.; Kumar,M.; Jain,R.; Tripathi,S.; Syed,Z.; Behera,P.; C,D.S.; Kulkarni,D.D.; Dubey,S.C.
EPI538823	HA	Egypt	2013-May-01	A/chicken/Egypt/13VIR-2962-204/2013	Istituto Zooprofilattico Sperimentale Delle Venezie	Istituto Zooprofilattico Sperimentale Delle Venezie	Hussein, H.A.; El Hady, M.M.; Abd Hamid, H.S.; Sultan, H.A.; Abdel Hafez, A.; Fusaro, A.; Schivo, A.; Ormelli, S.; Monne, I.; Cattoli, G.
EPI538815	HA	Egypt	2013-May-01	A/chicken/Egypt/13VIR-2962-203/2013	Istituto Zooprofilattico Sperimentale Delle Venezie	Istituto Zooprofilattico Sperimentale Delle Venezie	Hussein, H.A.; El Hady, M.M.; Abd Hamid, H.S.; Sultan, H.A.; Abdel Hafez, A.; Fusaro, A.; Schivo, A.; Ormelli, S.; Monne, I.; Cattoli, G.
EPI538807	HA	Egypt	2013-May-01	A/chicken/Egypt/13VIR-2962-200/2013	Istituto Zooprofilattico Sperimentale Delle Venezie	Istituto Zooprofilattico Sperimentale Delle Venezie	Hussein, H.A.; El Hady, M.M.; Abd Hamid, H.S.; Sultan, H.A.; Abdel Hafez, A.; Fusaro, A.; Schivo, A.; Ormelli, S.; Monne, I.; Cattoli, G.
EPI538799	HA	Egypt	2013-May-01	A/chicken/Egypt/13VIR-2962-199/2013	Istituto Zooprofilattico Sperimentale Delle Venezie	Istituto Zooprofilattico Sperimentale Delle Venezie	Hussein, H.A.; El Hady, M.M.; Abd Hamid, H.S.; Sultan, H.A.; Abdel Hafez, A.; Fusaro, A.; Schivo, A.; Ormelli, S.; Monne, I.; Cattoli, G.
EPI538791	HA	Egypt	2013-May-01	A/chicken/Egypt/13VIR-2962-198/2013	Istituto Zooprofilattico Sperimentale Delle Venezie	Istituto Zooprofilattico Sperimentale Delle Venezie	Hussein, H.A.; El Hady, M.M.; Abd Hamid, H.S.; Sultan, H.A.; Abdel Hafez, A.; Fusaro, A.; Schivo, A.; Ormelli, S.; Monne, I.; Cattoli, G.
EPI538767	HA	Egypt	2013-Mar-01	A/chicken/Egypt/13VIR-2962-109/2013	Istituto Zooprofilattico Sperimentale Delle Venezie	Istituto Zooprofilattico Sperimentale Delle Venezie	Hussein, H.A.; El Hady, M.M.; Abd Hamid, H.S.; Sultan, H.A.; Abdel Hafez, A.; Fusaro, A.; Schivo, A.; Ormelli, S.; Monne, I.; Cattoli, G.
EPI538759	HA	Egypt	2013-Apr-01	A/chicken/Egypt/13VIR-2962-24/2013	Istituto Zooprofilattico Sperimentale Delle Venezie	Istituto Zooprofilattico Sperimentale Delle Venezie	Hussein, H.A.; El Hady, M.M.; Abd Hamid, H.S.; Sultan, H.A.; Abdel Hafez, A.; Fusaro, A.; Schivo, A.; Ormelli, S.; Monne, I.; Cattoli, G.
EPI532498	HA	China	2013-Oct-23	A/chicken/Guizhou/05/2013		Other Database Import	Yin,X.; Wang,K.G.; Zhou,B.J.; Cheng,Z.T.; Wen,M.
EPI532497	HA	China	2013-Oct-23	A/chicken/Guizhou/04/2013		Other Database Import	Yin,X.; Wang,K.G.; Zhou,B.J.; Cheng,Z.T.; Wen,M.
EPI532496	HA	China	2013-Oct-23	A/chicken/Guizhou/03/2013		Other Database Import	Yin,X.; Wang,K.G.; Zhou,B.J.; Cheng,Z.T.; Wen,M.
EPI532495	HA	China	2013-Oct-23	A/chicken/Guizhou/02/2013		Other Database Import	Yin,X.; Wang,K.G.; Zhou,B.J.; Cheng,Z.T.; Wen,M.
EPI532494	HA	China	2013-Oct-23	A/chicken/Guizhou/01/2013		Other Database Import	Yin,X.; Wang,K.G.; Zhou,B.J.; Cheng,Z.T.; Wen,M.
EPI531289	HA	Cambodia	2013-Aug-13	A/chicken/Cambodia/X0815303/2013		Other Database Import	Rith,S.; Horm,S.V.; Buchy,P.
EPI531287	HA	Cambodia	2013-Aug-13	A/chicken/Cambodia/X0815302/2013		Other Database Import	Rith,S.; Horm,S.V.; Buchy,P.
EPI531282	HA	Cambodia	2013-Aug-13	A/chicken/Cambodia/X0815301/2013		Other Database Import	Rith,S.; Horm,S.V.; Buchy,P.
EPI527378	HA	Bhutan	2012-Feb-14	A/chicken/Bhutan/257/2012		Other Database Import	Franks,J.S.; Tenzin,S.; Tshering,D.; Rai,P.; Lhamo,K.; Dahal,N.; Dukpa,K.
EPI527376	HA	Bhutan	2012-Feb-18	A/chicken/Bhutan/418/2012		Other Database Import	Franks,J.S.; Tenzin,S.; Tshering,D.; Rai,P.; Lhamo,K.; Dahal,N.; Dukpa,K.
EPI527374	HA	Bhutan	2012-Feb-18	A/chicken/Bhutan/414/2012		Other Database Import	Franks,J.S.; Tenzin,S.; Tshering,D.; Rai,P.; Lhamo,K.; Dahal,N.; Dukpa,K.
EPI527372	HA	Bhutan	2012-Feb-14	A/chicken/Bhutan/259/2012		Other Database Import	Franks,J.S.; Tenzin,S.; Tshering,D.; Rai,P.; Lhamo,K.; Dahal,N.; Dukpa,K.
EPI527370	HA	Bhutan	2012-Mar-18	A/chicken/Bhutan/1028/2012		Other Database Import	Franks,J.S.; Tenzin,S.; Tshering,D.; Rai,P.; Lhamo,K.; Dahal,N.; Dukpa,K.
EPI527368	HA	Bhutan	2012-Feb-14	A/chicken/Bhutan/265/2012		Other Database Import	Franks,J.S.; Tenzin,S.; Tshering,D.; Rai,P.; Lhamo,K.; Dahal,N.; Dukpa,K.
EPI527366	HA	Bhutan	2012-Jan-23	A/chicken/Bhutan/505/2012		Other Database Import	Franks,J.S.; Tenzin,S.; Tshering,D.; Rai,P.; Lhamo,K.; Dahal,N.; Dukpa,K.
EPI527350	HA	Bhutan	2012-Jan-27	A/chicken/Bhutan/330/2012		Other Database Import	Franks,J.S.; Tenzin,S.; Tshering,D.; Rai,P.; Lhamo,K.; Dahal,N.; Dukpa,K.
EPI527348	HA	Bhutan	2012-Feb-11	A/chicken/Bhutan/297/2012		Other Database Import	Franks,J.S.; Tenzin,S.; Tshering,D.; Rai,P.; Lhamo,K.; Dahal,N.; Dukpa,K.
EPI527346	HA	Bhutan	2012-Jan-29	A/chicken/Bhutan/349/2012		Other Database Import	Franks,J.S.; Tenzin,S.; Tshering,D.; Rai,P.; Lhamo,K.; Dahal,N.; Dukpa,K.
EPI527344	HA	Bhutan	2012-Feb-14	A/chicken/Bhutan/258/2012		Other Database Import	Franks,J.S.; Tenzin,S.; Tshering,D.; Rai,P.; Lhamo,K.; Dahal,N.; Dukpa,K.
EPI527342	HA	Bhutan	2012-Feb-18	A/chicken/Bhutan/417/2012		Other Database Import	Franks,J.S.; Tenzin,S.; Tshering,D.; Rai,P.; Lhamo,K.; Dahal,N.; Dukpa,K.
EPI527340	HA	Bhutan	2012-Feb-18	A/chicken/Bhutan/416/2012		Other Database Import	Franks,J.S.; Tenzin,S.; Tshering,D.; Rai,P.; Lhamo,K.; Dahal,N.; Dukpa,K.
EPI527338	HA	Bhutan	2012-Mar-18	A/chicken/Bhutan/1030/2012		Other Database Import	Franks,J.S.; Tenzin,S.; Tshering,D.; Rai,P.; Lhamo,K.; Dahal,N.; Dukpa,K.
EPI527336	HA	Bhutan	2012-Feb-11	A/chicken/Bhutan/298/2012		Other Database Import	Franks,J.S.; Tenzin,S.; Tshering,D.; Rai,P.; Lhamo,K.; Dahal,N.; Dukpa,K.
EPI527334	HA	Bhutan	2012-Sep-10	A/chicken/Bhutan/934/2012		Other Database Import	Franks,J.S.; Tenzin,S.; Tshering,D.; Rai,P.; Lhamo,K.; Dahal,N.; Dukpa,K.
EPI527332	HA	Bhutan	2012-Jan-23	A/chicken/Bhutan/507/2012		Other Database Import	Franks,J.S.; Tenzin,S.; Tshering,D.; Rai,P.; Lhamo,K.; Dahal,N.; Dukpa,K.
EPI527330	HA	Bhutan	2012-Jan-29	A/chicken/Bhutan/346/2012		Other Database Import	Franks,J.S.; Tenzin,S.; Tshering,D.; Rai,P.; Lhamo,K.; Dahal,N.; Dukpa,K.
EPI527328	HA	Bhutan	2012-Mar-18	A/chicken/Bhutan/1029/2012		Other Database Import	Franks,J.S.; Tenzin,S.; Tshering,D.; Rai,P.; Lhamo,K.; Dahal,N.; Dukpa,K.
EPI527326	HA	Bhutan	2012-Jan-16	A/chicken/Bhutan/407/2012		Other Database Import	Franks,J.S.; Tenzin,S.; Tshering,D.; Rai,P.; Lhamo,K.; Dahal,N.; Dukpa,K.
EPI527324	HA	Bhutan	2012-Feb-18	A/chicken/Bhutan/413/2012		Other Database Import	Franks,J.S.; Tenzin,S.; Tshering,D.; Rai,P.; Lhamo,K.; Dahal,N.; Dukpa,K.
EPI527322	HA	Bhutan	2012-Feb-14	A/chicken/Bhutan/260/2012		Other Database Import	Franks,J.S.; Tenzin,S.; Tshering,D.; Rai,P.; Lhamo,K.; Dahal,N.; Dukpa,K.
EPI527320	HA	Bhutan	2012-Jan-08	A/chicken/Bhutan/367/2012		Other Database Import	Franks,J.S.; Tenzin,S.; Tshering,D.; Rai,P.; Lhamo,K.; Dahal,N.; Dukpa,K.
EPI527318	HA	Bhutan	2012-Oct-11	A/chicken/Bhutan/935/2012		Other Database Import	Franks,J.S.; Tenzin,S.; Tshering,D.; Rai,P.; Lhamo,K.; Dahal,N.; Dukpa,K.
EPI527316	HA	Bhutan	2012-Sep-10	A/chicken/Bhutan/933/2012		Other Database Import	Franks,J.S.; Tenzin,S.; Tshering,D.; Rai,P.; Lhamo,K.; Dahal,N.; Dukpa,K.
EPI527309	HA	Bhutan	2012-Jan-16	A/chicken/Bhutan/406/2012		Other Database Import	Franks,J.S.; Tenzin,S.; Tshering,D.; Rai,P.; Lhamo,K.; Dahal,N.; Dukpa,K.
EPI527307	HA	Bhutan	2012-Jan-29	A/chicken/Bhutan/345/2012		Other Database Import	Franks,J.S.; Tenzin,S.; Tshering,D.; Rai,P.; Lhamo,K.; Dahal,N.; Dukpa,K.
EPI527305	HA	Bhutan	2012-Mar-18	A/chicken/Bhutan/1031/2012		Other Database Import	Franks,J.S.; Tenzin,S.; Tshering,D.; Rai,P.; Lhamo,K.; Dahal,N.; Dukpa,K.
EPI527303	HA	Bhutan	2012-Mar-18	A/chicken/Bhutan/1026/2012		Other Database Import	Franks,J.S.; Tenzin,S.; Tshering,D.; Rai,P.; Lhamo,K.; Dahal,N.; Dukpa,K.
EPI527301	HA	Bhutan	2012-Oct-11	A/chicken/Bhutan/936/2012		Other Database Import	Franks,J.S.; Tenzin,S.; Tshering,D.; Rai,P.; Lhamo,K.; Dahal,N.; Dukpa,K.
EPI527299	HA	Bhutan	2012-Jan-30	A/chicken/Bhutan/359/2012		Other Database Import	Franks,J.S.; Tenzin,S.; Tshering,D.; Rai,P.; Lhamo,K.; Dahal,N.; Dukpa,K.
EPI527297	HA	Bhutan	2012-Jan-27	A/chicken/Bhutan/331/2012		Other Database Import	Franks,J.S.; Tenzin,S.; Tshering,D.; Rai,P.; Lhamo,K.; Dahal,N.; Dukpa,K.
EPI527295	HA	Bhutan	2012-Jan-15	A/chicken/Bhutan/317/2012		Other Database Import	Franks,J.S.; Tenzin,S.; Tshering,D.; Rai,P.; Lhamo,K.; Dahal,N.; Dukpa,K.
EPI527293	HA	Bhutan	2012-Jan-29	A/chicken/Bhutan/347/2012		Other Database Import	Franks,J.S.; Tenzin,S.; Tshering,D.; Rai,P.; Lhamo,K.; Dahal,N.; Dukpa,K.
EPI527291	HA	Bhutan	2012-Jan-30	A/chicken/Bhutan/352/2012		Other Database Import	Franks,J.S.; Tenzin,S.; Tshering,D.; Rai,P.; Lhamo,K.; Dahal,N.; Dukpa,K.
EPI527289	HA	Bhutan	2012-Feb-18	A/chicken/Bhutan/415/2012		Other Database Import	Franks,J.S.; Tenzin,S.; Tshering,D.; Rai,P.; Lhamo,K.; Dahal,N.; Dukpa,K.
EPI526016	HA	Nepal	2014-Feb-17	A/chicken/Nepal/T-359/2014	Central Veterinary Laboratory	Animal Health and Veterinary Laboratories Agency (AHVLA)	Puranik, A; Collins, S; Thomas, S; Hanna, A; Essen, S; Focosi-Snyman, R; Manvell, R; Jha, V; Chapagai, S; Koirala, P; Air, T; Banks, J
EPI514996	HA	Malaysia	2004-Aug-17	A/chicken/Malaysia/5744/2004		Other Database Import	Lim,K.L.; Abdullah Zawawi,N.H.; Bejo,M.H.; Ideris,A.; Omar,A.R.
EPI510455	HA	Bangladesh	2012-Jan-18	A/chicken/Bangladesh/15078/2012		Other Database Import	Marinova-Petkova,A.; Feeroz,M.M.; Alam,S.M.R.; Hasan,M.K.; Akhtar,S.; Jones-Engel,L.; Walker,D.; McClenaghan,L.; Rubrum,A.; Franks,J.; Seiler,P.; Jeevan,T.; McKenzie,P.; Krauss,S.; Webby,R.J.; Webster,R.G.
EPI510442	HA	Bangladesh	2012-Jan-18	A/chicken/Bangladesh/15085/2012		Other Database Import	Marinova-Petkova,A.; Feeroz,M.M.; Alam,S.M.R.; Hasan,M.K.; Akhtar,S.; Jones-Engel,L.; Walker,D.; McClenaghan,L.; Rubrum,A.; Franks,J.; Seiler,P.; Jeevan,T.; McKenzie,P.; Krauss,S.; Webby,R.J.; Webster,R.G.
EPI510434	HA	Bangladesh	2012-Jan-18	A/chicken/Bangladesh/15083/2012		Other Database Import	Marinova-Petkova,A.; Feeroz,M.M.; Alam,S.M.R.; Hasan,M.K.; Akhtar,S.; Jones-Engel,L.; Walker,D.; McClenaghan,L.; Rubrum,A.; Franks,J.; Seiler,P.; Jeevan,T.; McKenzie,P.; Krauss,S.; Webby,R.J.; Webster,R.G.
EPI510426	HA	Bangladesh	2012-Oct-21	A/chicken/Bangladesh/18248/2012		Other Database Import	Marinova-Petkova,A.; Feeroz,M.M.; Alam,S.M.R.; Hasan,M.K.; Akhtar,S.; Jones-Engel,L.; Walker,D.; McClenaghan,L.; Rubrum,A.; Franks,J.; Seiler,P.; Jeevan,T.; McKenzie,P.; Krauss,S.; Webby,R.J.; Webster,R.G.
EPI510418	HA	Bangladesh	2012-Jan-18	A/chicken/Bangladesh/15079/2012		Other Database Import	Marinova-Petkova,A.; Feeroz,M.M.; Alam,S.M.R.; Hasan,M.K.; Akhtar,S.; Jones-Engel,L.; Walker,D.; McClenaghan,L.; Rubrum,A.; Franks,J.; Seiler,P.; Jeevan,T.; McKenzie,P.; Krauss,S.; Webby,R.J.; Webster,R.G.
EPI510389	HA	Bangladesh	2012-Sep-07	A/chicken/Bangladesh/18061/2012		Other Database Import	Marinova-Petkova,A.; Feeroz,M.M.; Alam,S.M.R.; Hasan,M.K.; Akhtar,S.; Jones-Engel,L.; Walker,D.; McClenaghan,L.; Rubrum,A.; Franks,J.; Seiler,P.; Jeevan,T.; McKenzie,P.; Krauss,S.; Webby,R.J.; Webster,R.G.
EPI510370	HA	Bangladesh	2012-Jan-18	A/chicken/Bangladesh/15210/2012		Other Database Import	Marinova-Petkova,A.; Feeroz,M.M.; Alam,S.M.R.; Hasan,M.K.; Akhtar,S.; Jones-Engel,L.; Walker,D.; McClenaghan,L.; Rubrum,A.; Franks,J.; Seiler,P.; Jeevan,T.; McKenzie,P.; Krauss,S.; Webby,R.J.; Webster,R.G.
EPI510365	HA	Bangladesh	2012-Sep-07	A/chicken/Bangladesh/18065/2012		Other Database Import	Marinova-Petkova,A.; Feeroz,M.M.; Alam,S.M.R.; Hasan,M.K.; Akhtar,S.; Jones-Engel,L.; Walker,D.; McClenaghan,L.; Rubrum,A.; Franks,J.; Seiler,P.; Jeevan,T.; McKenzie,P.; Krauss,S.; Webby,R.J.; Webster,R.G.
EPI510273	HA	Bangladesh	2010-Jul-10	A/chicken/Bangladesh/9636/2010		Other Database Import	Marinova-Petkova,A.; Feeroz,M.M.; Alam,S.M.R.; Hasan,M.K.; Akhtar,S.; Jones-Engel,L.; Walker,D.; McClenaghan,L.; Rubrum,A.; Franks,J.; Seiler,P.; Jeevan,T.; McKenzie,P.; Krauss,S.; Webby,R.J.; Webster,R.G.
EPI509599	HA	Egypt	2011-Feb-15	A/chicken/EL-Menya/AMH-5/2011		Other Database Import	Helal,A.M.; Rohaim,M.A.; Afifi,M.A.
EPI509598	HA	Egypt	2011-Jan-28	A/chicken/EL-Mansoura/AMH-6/2011		Other Database Import	Helal,A.M.; Rohaim,M.A.; Afifi,M.A.
EPI509597	HA	Egypt	2011-Feb-15	A/chicken/EL-Giza/AMH-4/2011		Other Database Import	Helal,A.M.; Rohaim,M.A.; Afifi,M.A.
EPI509596	HA	Egypt	2011-Feb-12	A/chicken/EL-Qalubia/AMH-3/2011		Other Database Import	Helal,A.M.; Rohaim,M.A.; Afifi,M.A.
EPI506461	HA	Egypt	2012-Mar-01	A/chicken/Egypt/VRLCU-6/2012		Other Database Import	El-Naggar,R.F.; Hussein,H.A.; Sultan,H.A.; Abo ElKhair,M.A.; Bazid,A.-H.I.; Rohaim,M.A.
EPI505000	HA	Egypt	2012-May-02	A/chicken/Egypt/BSU-FA-M28/2012 (H5N1)		Other Database Import	Shany,S.A.S.; Ibrahim,M.G.; Hassan,K.E.A.; El-Kady,M.F.; Afifi,M.A.; Lee,C.W.
EPI504991	HA	Egypt	2012-Jul-08	A/chicken/Egypt/BSU-BS-R24/2012		Other Database Import	Shany,S.A.S.; Ibrahim,M.G.; Lee,C.W.; Afifi,M.A.; El-Kady,M.F.
EPI504990	HA	Egypt	2012-May-20	A/chicken/Egypt/BSU-BS-F27/2012		Other Database Import	Shany,S.A.S.; Ibrahim,M.G.; Lee,C.W.; Afifi,M.A.; El-Kady,M.F.
EPI504988	HA	Egypt	2009-Mar-24	A/chicken/Egypt/BSU-BS-R10/2009		Other Database Import	Shany,S.A.S.; Ibrahim,M.G.; Lee,C.W.; Afifi,M.A.; El-Kady,M.F.
EPI504986	HA	Egypt	2009-Mar-17	A/chicken/Egypt/BSU-BS-R8/2009		Other Database Import	Shany,S.A.S.; Ibrahim,M.G.; Lee,C.W.; Afifi,M.A.; El-Kady,M.F.
EPI504981	HA	Egypt	2012-Mar-01	A/chicken/Egypt/VRLCU-3/2012		Other Database Import	El-Naggar,R.F.; Hussein,H.A.; Sultan,H.A.; Abo ElKhair,M.A.; Bazid,A.-H.I.; Rohaim,M.A.
EPI500078	HA	Egypt	2013-Jan-31	A/chicken/Egypt/M7217A/2013		Other Database Import	Kayali,G.; El-Shesheny,R.; Kandeil,A.M.; Webby,R.J.; Ali,M.A.
EPI499483	HA	China	2010-May-27	A/chicken/China/k0602/2010		Other Database Import	Gu,M.; Zhao,G.; Zhao,K.; Zhong,L.; Huang,J.; Wan,H.; Wang,X.; Liu,W.; Liu,H.; Peng,D.; Liu,X.
EPI499482	HA	China	2010-Jun-09	A/chicken/Shandong/k0603/2010		Other Database Import	Gu,M.; Zhao,G.; Zhao,K.; Zhong,L.; Huang,J.; Wan,H.; Wang,X.; Liu,W.; Liu,H.; Peng,D.; Liu,X.
EPI499481	HA	China	2011-Dec-18	A/chicken/China/JX/2011		Other Database Import	Gu,M.; Zhao,G.; Zhao,K.; Zhong,L.; Huang,J.; Wan,H.; Wang,X.; Liu,W.; Liu,H.; Peng,D.; Liu,X.
EPI499480	HA	China	2009-Dec-20	A/chicken/Jiangsu/WJ/2009		Other Database Import	Gu,M.; Zhao,G.; Zhao,K.; Zhong,L.; Huang,J.; Wan,H.; Wang,X.; Liu,W.; Liu,H.; Peng,D.; Liu,X.
EPI499479	HA	China	2010-Mar-16	A/chicken/Jiangsu/XZ/2010		Other Database Import	Gu,M.; Zhao,G.; Zhao,K.; Zhong,L.; Huang,J.; Wan,H.; Wang,X.; Liu,W.; Liu,H.; Peng,D.; Liu,X.
EPI499478	HA	China	2012-Sep-05	A/chicken/China/AH/2012		Other Database Import	Gu,M.; Zhao,G.; Zhao,K.; Zhong,L.; Huang,J.; Wan,H.; Wang,X.; Liu,W.; Liu,H.; Peng,D.; Liu,X.
EPI493577	HA	Egypt	2010-Sep-29	A/chicken/Egypt/Q2247B/2010		Other Database Import	Kayali,G.; El-Shesheny,R.; Kandeil,A.M.; Webby,R.J.; Kutkat,M.A.; Ali,M.A.
EPI493571	HA	Egypt	2010-Jul-23	A/chicken/Egypt/Q1995A/2010		Other Database Import	Kayali,G.; El-Shesheny,R.; Kandeil,A.M.; Webby,R.J.; Kutkat,M.A.; Ali,M.A.
EPI493519	HA	Egypt	2010-Mar-20	A/chicken/Egypt/Q1397D/2010		Other Database Import	Kayali,G.; El-Shesheny,R.; Kandeil,A.M.; Webby,R.J.; Kutkat,M.A.; Ali,M.A.
EPI500109	HA	Egypt	2012-May-06	A/chicken/Egypt/Q5283C/2012		Other Database Import	Kayali,G.; El-Shesheny,R.; Rubrum,A.; Kandeil,A.M.; Webby,R.J.; Kutkat,M.A.; Ali,M.A.
EPI493497	HA	Egypt	2011-Feb-28	A/chicken/Egypt/S2938D/2011		Other Database Import	Kayali,G.; El-Shesheny,R.; Kandeil,A.M.; Webby,R.J.; Kutkat,M.A.; Ali,M.A.
EPI493452	HA	Egypt	2010-Jan-13	A/chicken/Egypt/Q1089E/2010		Other Database Import	Kayali,G.; El-Shesheny,R.; Kandeil,A.M.; Webby,R.J.; Kutkat,M.A.; Ali,M.A.
EPI493430	HA	Egypt	2011-May-12	A/chicken/Egypt/S3280E/2011		Other Database Import	Kayali,G.; El-Shesheny,R.; Kandeil,A.M.; Webby,R.J.; Kutkat,M.A.; Ali,M.A.
EPI493386	HA	Egypt	2010-Jan-27	A/chicken/Egypt/Q1112E/2010		Other Database Import	Kayali,G.; El-Shesheny,R.; Kandeil,A.M.; Webby,R.J.; Kutkat,M.A.; Ali,M.A.
EPI493321	HA	Egypt	2010-Jan-13	A/chicken/Egypt/Q1090E/2010		Other Database Import	Kayali,G.; El-Shesheny,R.; Kandeil,A.M.; Webby,R.J.; Kutkat,M.A.; Ali,M.A.
EPI493246	HA	Egypt	2010-Sep-29	A/chicken/Egypt/Q2247A/2010		Other Database Import	Kayali,G.; El-Shesheny,R.; Kandeil,A.M.; Webby,R.J.; Kutkat,M.A.; Ali,M.A.
EPI493222	HA	Egypt	2010-Feb-03	A/chicken/Egypt/Q1182E/2010		Other Database Import	Kayali,G.; El-Shesheny,R.; Kandeil,A.M.; Webby,R.J.; Kutkat,M.A.; Ali,M.A.
EPI493175	HA	Egypt	2010-Feb-15	A/chicken/Egypt/Q1184B/2010		Other Database Import	Kayali,G.; El-Shesheny,R.; Kandeil,A.M.; Webby,R.J.; Kutkat,M.A.; Ali,M.A.
EPI493160	HA	Egypt	2010-May-30	A/chicken/Egypt/Q1769B/2010		Other Database Import	Kayali,G.; El-Shesheny,R.; Kandeil,A.M.; Webby,R.J.; Kutkat,M.A.; Ali,M.A.
EPI493084	HA	Egypt	2010-Jan-27	A/chicken/Egypt/Q1118D/2010		Other Database Import	Kayali,G.; El-Shesheny,R.; Kandeil,A.M.; Webby,R.J.; Kutkat,M.A.; Ali,M.A.
EPI492359	HA	Egypt	2013-Apr-03	A/chicken/Egypt/13VIR3729-4/2013		Other Database Import	Gamal,A.M.; Ismael,E.; Zahran,O.; Heidari,A.; Aiello,R.; Monne,I.; Cattoli,G.; Abdel Mohsen,M.; Zaher,H.; Moubarak,S.; Hussien,H.A.
EPI487342	HA	Egypt	2013-Jan-31	A/chicken/Egypt/M7217B/2013		Other Database Import	El-Shesheny,R.A.; Kandeil,A.; Kayali,G.; Webby,R.; Ali,M.
EPI476973	HA	China	2010-Jul-01	A/chicken/Jiangsu/k0101/2010		Other Database Import	Zhong,L.; Zhao,Q.; Zhao,K.; Liu,X.
EPI476972	HA	China	2010-Jul-01	A/chicken/Shandong/K0701/2010		Other Database Import	Zhong,L.; Zhao,Q.; Zhao,K.; Liu,X.
EPI476713	HA	Egypt	2013-Feb-01	A/chicken/Egypt/KB9/2013		Other Database Import	Al Baroudi,B.M.; Shakal,M.A.; Youssef,Y.I.; El Zeedy,S.A.
EPI476712	HA	Egypt	2013-Jan-01	A/chicken/Egypt/DK11/2013		Other Database Import	Al Baroudi,B.M.; Shakal,M.A.; Youssef,Y.I.; El Zeedy,S.A.
EPI476711	HA	Egypt	2013-Apr-01	A/chicken/Egypt/SHR6/2013		Other Database Import	Al Baroudi,B.M.; Shakal,M.A.; Youssef,Y.I.; El Zeedy,S.A.
EPI476658	HA	China	2012-Apr-13	A/chicken/Ningxia/222/2012		Other Database Import	Liu,H.; Wang,J.; Wang,Z.
EPI476488	HA	Bangladesh	2012-Apr-09	A/chicken/Bangladesh/C-1/2012		Other Database Import	Haque,M.E.; Giasuddin,M.; Chowdhury,E.H.; Islam,M.R.; Kamal,A.H.M.; Nooruzzaman,M.
EPI476487	HA	Bangladesh	2012-Feb-18	A/chicken/Bangladesh/BL-675/2012		Other Database Import	Haque,M.E.; Giasuddin,M.; Chowdhury,E.H.; Islam,M.R.; Kamal,A.H.M.; Nooruzzaman,M.
EPI476486	HA	Bangladesh	2012-Feb-14	A/chicken/Bangladesh/BL-673/2012		Other Database Import	Haque,M.E.; Giasuddin,M.; Chowdhury,E.H.; Islam,M.R.; Kamal,A.H.M.; Nooruzzaman,M.
EPI476485	HA	Bangladesh	2012-Jan-31	A/chicken/Bangladesh/BL-671/2012		Other Database Import	Haque,M.E.; Giasuddin,M.; Chowdhury,E.H.; Islam,M.R.; Kamal,A.H.M.; Nooruzzaman,M.
EPI476484	HA	Bangladesh	2012-Jan-21	A/chicken/Bangladesh/BL-670/2012		Other Database Import	Haque,M.E.; Giasuddin,M.; Chowdhury,E.H.; Islam,M.R.; Kamal,A.H.M.; Nooruzzaman,M.
EPI476483	HA	Bangladesh	2011-Nov-15	A/chicken/Bangladesh/BL-660/2011		Other Database Import	Haque,M.E.; Giasuddin,M.; Chowdhury,E.H.; Islam,M.R.; Kamal,A.H.M.; Nooruzzaman,M.
EPI475775	HA	Nepal	2013-Apr-30	A/chicken/Nepal/T-301/13	Central Veterinary Laboratory	Animal Health and Veterinary Laboratories Agency (AHVLA)	Collins, S; Hanna, A; Essen, S; Focosi-Snyman, R; Manvell, R; Jha, VC; Chapagain, S; Koirala, P; Air, TB; Reid, S
EPI475773	HA	Nepal	2013-Apr-30	A/chicken/Nepal/T-299/13	Central Veterinary Laboratory	Animal Health and Veterinary Laboratories Agency (AHVLA)	Puranik, A; Hanna, A; Essen, S; Focosi-Snyman, R; Manvell, R; Jha, VC; Chapagain, S; Koirala, P; Air, TB; Reid, S
EPI475772	HA	Nepal	2013-Apr-23	A/chicken/Nepal/T-279/13	Central Veterinary Laboratory	Animal Health and Veterinary Laboratories Agency (AHVLA)	Collins, S; Hanna, A; Essen, S; Focosi-Snyman, R; Manvell, R; Jha, VC; Chapagain, S; Koirala, P; Air, TB; Reid, S
EPI475770	HA	Nepal	2013-Apr-23	A/chicken/Nepal/T-278/13	Central Veterinary Laboratory	Animal Health and Veterinary Laboratories Agency (AHVLA)	Puranik, A; Hanna, A; Essen, S; Focosi-Snyman, R; Manvell, R; Jha, VC; Chapagain, S; Koirala, P; Air, TB; Reid, S
EPI475768	HA	Nepal	2013-Apr-21	A/chicken/Nepal/T-274/13	Central Veterinary Laboratory	Animal Health and Veterinary Laboratories Agency (AHVLA)	Puranik, A; Hanna, A; Essen, S; Focosi-Snyman, R; Manvell, R; Jha, VC; Chapagain, S; Koirala, P; Air, TB; Reid, S
EPI475766	HA	Nepal	2013-Apr-21	A/chicken/Nepal/T-273/13	Central Veterinary Laboratory	Animal Health and Veterinary Laboratories Agency (AHVLA)	Collins, S; Hanna, A; Essen, S; Focosi-Snyman, R; Manvell, R; Jha, VC; Chapagain, S; Koirala, P; Air, TB; Reid, S
EPI475764	HA	Nepal	2013-Apr-21	A/chicken/Nepal/T-272/13	Central Veterinary Laboratory	Animal Health and Veterinary Laboratories Agency (AHVLA)	Collins, S; Hanna, A; Essen, S; Focosi-Snyman, R; Manvell, R; Jha, VC; Chapagain, S; Koirala, P; Air, TB; Reid, S
EPI475762	HA	Nepal	2013-Apr-21	A/chicken/Nepal/T-271/13	Central Veterinary Laboratory	Animal Health and Veterinary Laboratories Agency (AHVLA)	Collins, S; Hanna, A; Essen, S; Focosi-Snyman, R; Manvell, R; Jha, VC; Chapagain, S; Koirala, P; Air, TB; Reid, S
EPI475760	HA	Nepal	2013-Apr-16	A/chicken/Nepal/T-262/13	Central Veterinary Laboratory	Animal Health and Veterinary Laboratories Agency (AHVLA)	Puranik, A; Hanna, A; Essen, S; Focosi-Snyman, R; Manvell, R; Jha, VC; Chapagain, S; Koirala, P; Air, TB; Reid, S
EPI475759	HA	Nepal	2013-Apr-16	A/chicken/Nepal/T-260/13	Central Veterinary Laboratory	Animal Health and Veterinary Laboratories Agency (AHVLA)	Puranik, A; Hanna, A; Essen, S; Focosi-Snyman, R; Manvell, R; Jha, VC; Chapagain, S; Koirala, P; Air, TB; Reid, S
EPI475757	HA	Nepal	2013-Mar-30	A/chicken/Nepal/T-234/13	Central Veterinary Laboratory	Animal Health and Veterinary Laboratories Agency (AHVLA)	Puranik, A; Hanna, A; Essen, S; Focosi-Snyman, R; Manvell, R; Jha, VC; Chapagain, S; Koirala, P; Air, TB; Reid, S
EPI475755	HA	Nepal	2013-Mar-30	A/chicken/Nepal/T-233/13	Central Veterinary Laboratory	Animal Health and Veterinary Laboratories Agency (AHVLA)	Puranik, A; Hanna, A; Essen, S; Focosi-Snyman, R; Manvell, R; Jha, VC; Chapagain, S; Koirala, P; Air, TB; Reid, S
EPI472245	HA	India	2011-Sep-01	A/chicken/India/09CA10/2011		Other Database Import	Tosh,C.; Nagarajan,S.; Murugkar,H.V.; Tripathi,S.; Jain,R.; Behera,P.; Syed,Z.; Kulkarni,D.D.; Dubey,S.C.
EPI472243	HA	India	2011-Sep-01	A/chicken/India/09CA01/2011		Other Database Import	Tosh,C.; Nagarajan,S.; Murugkar,H.V.; Tripathi,S.; Jain,R.; Behera,P.; Syed,Z.; Kulkarni,D.D.; Dubey,S.C.
EPI472218	HA	Egypt	2013-Jun-20	A/chicken/Egypt/VRLCU60/2013		Other Database Import	Hussein,H.A.; Rohaim,M.A.
EPI472217	HA	Egypt	2013-Jun-15	A/chicken/Egypt/VRLCU58/2013		Other Database Import	Hussein,H.A.; Rohaim,M.A.
EPI472216	HA	Egypt	2013-May-01	A/chicken/Egypt/VRLCU42/2013		Other Database Import	Hussein,H.A.; Rohaim,M.A.
EPI460395	HA	Egypt	2010-Nov-15	A/chicken/Egypt/1094/2010		Other Database Import	Marzouk,E.; Hafez,H.M.; Abd El-Hamid,H.; Zessin,K.-H.; Abdelwhab,E.M.
EPI460393	HA	Egypt	2006-Feb-28	A/chicken/Egypt/0626/2006		Other Database Import	Marzouk,E.; Hafez,H.M.; Abd El-Hamid,H.; Zessin,K.-H.; Abdelwhab,E.M.
EPI460113	HA	China	2009-Jun-01	A/chicken/Hong Kong/782/2009		Other Database Import	Leung,Y.H.; Luk,G.; Sia,S.F.; Wu,Y.O.; Ho,C.K.; Chow,K.C.; Tang,S.C.; Guan,Y.; Peiris,J.S.
EPI460112	HA	China	2008-Jun-01	A/chicken/Hong Kong/8825-2/2008		Other Database Import	Leung,Y.H.; Luk,G.; Sia,S.F.; Wu,Y.O.; Ho,C.K.; Chow,K.C.; Tang,S.C.; Guan,Y.; Peiris,J.S.
EPI453490	HA	Vietnam	2012-Jun-07	A/chicken/Soc Trang/4/2012		Other Database Import	Nakamura,Y.; Soda,K.; Hotta,K.; Le,M.Q.; Ito,T.
EPI446008	HA	Nepal	2013-Mar-28	A/chicken/Nepal/225/13	Central Veterinary Laboratory	Animal Health and Veterinary Laboratories Agency (AHVLA)	Puranik, A; Hanna, A; Essen, S; Focosi-Snyman, R; Manvell, R; Manandhar, P; Reid, S
EPI446006	HA	Nepal	2013-Mar-31	A/chicken/Nepal/232/13	Central Veterinary Laboratory	Animal Health and Veterinary Laboratories Agency (AHVLA)	Puranik, A; Hanna, A; Essen, S; Focosi-Snyman, R; Manvell, R; Manandhar, P; Reid, S
EPI446004	HA	Nepal	2013-Mar-31	A/chicken/Nepal/231/13	Central Veterinary Laboratory	Animal Health and Veterinary Laboratories Agency (AHVLA)	Puranik, A; Hanna, A; Essen, S; Focosi-Snyman, R; Manvell, R; Manandhar, P; Reid, S
EPI446002	HA	Nepal	2013-Mar-28	A/chicken/Nepal/223/13	Central Veterinary Laboratory	Animal Health and Veterinary Laboratories Agency (AHVLA)	Puranik, A; Hanna, A; Essen, S; Focosi-Snyman, R; Manvell, R; Manandhar, P; Reid, S
EPI446000	HA	Nepal	2013-Feb-28	A/chicken/Nepal/PT-30/13	Central Veterinary Laboratory	Animal Health and Veterinary Laboratories Agency (AHVLA)	Puranik, A; Hanna, A; Essen, S; Focosi-Snyman, R; Manvell, R; Manandhar, P; Reid, S
EPI445998	HA	Nepal	2013-Feb-28	A/chicken/Nepal/PT-29/13	Central Veterinary Laboratory	Animal Health and Veterinary Laboratories Agency (AHVLA)	Puranik, A; Hanna, A; Essen, S; Focosi-Snyman, R; Manvell, R; Manandhar, P; Reid, S
EPI443071	HA	Egypt	2013-Feb-17	A/chicken/Egypt/VRLCU17/2013		Other Database Import	Hussein,H.A.; Rohaim,M.A.
EPI442730	HA	Vietnam	2012-Jun-17	A/chicken/Soc Trang/3/2012		Other Database Import	Hashimoto,Y.; Soda,K.; Hotta,K.; Le,M.Q.; Ito,T.
EPI442562	HA	Bangladesh	2012-Mar-25	A/chicken/Bangladesh/12VIR-7140-19/2012		Other Database Import	Monne,I.; Fusaro,A.; Salviato,A.; Ormelli,S.; Schivo,A.; Heidari,A.; Yamage,M.; Giasuddin,M.; Khan,S.R.; Cattoli,G.
EPI442561	HA	Bangladesh	2012-Mar-21	A/chicken/Bangladesh/12VIR-7140-18/2012		Other Database Import	Monne,I.; Fusaro,A.; Salviato,A.; Ormelli,S.; Schivo,A.; Heidari,A.; Yamage,M.; Giasuddin,M.; Khan,S.R.; Cattoli,G.
EPI442560	HA	Bangladesh	2012-Mar-21	A/chicken/Bangladesh/12VIR-7140-17/2012		Other Database Import	Monne,I.; Fusaro,A.; Salviato,A.; Ormelli,S.; Schivo,A.; Heidari,A.; Yamage,M.; Giasuddin,M.; Khan,S.R.; Cattoli,G.
EPI442559	HA	Bangladesh	2012-Mar-13	A/chicken/Bangladesh/12VIR-7140-16/2012		Other Database Import	Monne,I.; Fusaro,A.; Salviato,A.; Ormelli,S.; Schivo,A.; Heidari,A.; Yamage,M.; Giasuddin,M.; Khan,S.R.; Cattoli,G.
EPI442558	HA	Bangladesh	2012-Apr-05	A/chicken/Bangladesh/12VIR-7140-15/2012		Other Database Import	Monne,I.; Fusaro,A.; Salviato,A.; Ormelli,S.; Schivo,A.; Heidari,A.; Yamage,M.; Giasuddin,M.; Khan,S.R.; Cattoli,G.
EPI442557	HA	Bangladesh	2012-Apr-03	A/chicken/Bangladesh/12VIR-7140-14/2012		Other Database Import	Monne,I.; Fusaro,A.; Salviato,A.; Ormelli,S.; Schivo,A.; Heidari,A.; Yamage,M.; Giasuddin,M.; Khan,S.R.; Cattoli,G.
EPI442556	HA	Bangladesh	2012-Apr-03	A/chicken/Bangladesh/12VIR-7140-13/2012		Other Database Import	Monne,I.; Fusaro,A.; Salviato,A.; Ormelli,S.; Schivo,A.; Heidari,A.; Yamage,M.; Giasuddin,M.; Khan,S.R.; Cattoli,G.
EPI442555	HA	Bangladesh	2012-Mar-27	A/chicken/Bangladesh/12VIR-7140-12/2012		Other Database Import	Monne,I.; Fusaro,A.; Salviato,A.; Ormelli,S.; Schivo,A.; Heidari,A.; Yamage,M.; Giasuddin,M.; Khan,S.R.; Cattoli,G.
EPI442554	HA	Bangladesh	2012-Mar-18	A/chicken/Bangladesh/12VIR-7140-11/2012		Other Database Import	Monne,I.; Fusaro,A.; Salviato,A.; Ormelli,S.; Schivo,A.; Heidari,A.; Yamage,M.; Giasuddin,M.; Khan,S.R.; Cattoli,G.
EPI442553	HA	Bangladesh	2012-Mar-05	A/chicken/Bangladesh/12VIR-7140-10/2012		Other Database Import	Monne,I.; Fusaro,A.; Salviato,A.; Ormelli,S.; Schivo,A.; Heidari,A.; Yamage,M.; Giasuddin,M.; Khan,S.R.; Cattoli,G.
EPI442552	HA	Bangladesh	2012-Feb-16	A/chicken/Bangladesh/12VIR-7140-9/2012		Other Database Import	Monne,I.; Fusaro,A.; Salviato,A.; Ormelli,S.; Schivo,A.; Heidari,A.; Yamage,M.; Giasuddin,M.; Khan,S.R.; Cattoli,G.
EPI442551	HA	Bangladesh	2012-Feb-14	A/chicken/Bangladesh/12VIR-7140-8/2012		Other Database Import	Monne,I.; Fusaro,A.; Salviato,A.; Ormelli,S.; Schivo,A.; Heidari,A.; Yamage,M.; Giasuddin,M.; Khan,S.R.; Cattoli,G.
EPI442550	HA	Bangladesh	2012-Jan-19	A/chicken/Bangladesh/12VIR-7140-7/2012		Other Database Import	Monne,I.; Fusaro,A.; Salviato,A.; Ormelli,S.; Schivo,A.; Heidari,A.; Yamage,M.; Giasuddin,M.; Khan,S.R.; Cattoli,G.
EPI442549	HA	Bangladesh	2012-Feb-14	A/chicken/Bangladesh/12VIR-7140-6/2012		Other Database Import	Monne,I.; Fusaro,A.; Salviato,A.; Ormelli,S.; Schivo,A.; Heidari,A.; Yamage,M.; Giasuddin,M.; Khan,S.R.; Cattoli,G.
EPI442548	HA	Bangladesh	2012-Jan-21	A/chicken/Bangladesh/12VIR-7140-5/2012		Other Database Import	Monne,I.; Fusaro,A.; Salviato,A.; Ormelli,S.; Schivo,A.; Heidari,A.; Yamage,M.; Giasuddin,M.; Khan,S.R.; Cattoli,G.
EPI442547	HA	Bangladesh	2012-Jan-10	A/chicken/Bangladesh/12VIR-7140-4/2012		Other Database Import	Monne,I.; Fusaro,A.; Salviato,A.; Ormelli,S.; Schivo,A.; Heidari,A.; Yamage,M.; Giasuddin,M.; Khan,S.R.; Cattoli,G.
EPI442546	HA	Bangladesh	2012-Jan-08	A/chicken/Bangladesh/12VIR-7140-3/2012		Other Database Import	Monne,I.; Fusaro,A.; Salviato,A.; Ormelli,S.; Schivo,A.; Heidari,A.; Yamage,M.; Giasuddin,M.; Khan,S.R.; Cattoli,G.
EPI442545	HA	Bangladesh	2012-Jan-02	A/chicken/Bangladesh/12VIR-7140-2/2012		Other Database Import	Monne,I.; Fusaro,A.; Salviato,A.; Ormelli,S.; Schivo,A.; Heidari,A.; Yamage,M.; Giasuddin,M.; Khan,S.R.; Cattoli,G.
EPI442544	HA	Bangladesh	2011-Dec-19	A/chicken/Bangladesh/12VIR-7140-1/2011		Other Database Import	Monne,I.; Fusaro,A.; Salviato,A.; Ormelli,S.; Schivo,A.; Heidari,A.; Yamage,M.; Giasuddin,M.; Khan,S.R.; Cattoli,G.
EPI439898	HA	China	2003-Nov-01	A/chicken/Hong Kong/369/2003		Other Database Import	Zhang,X.; Qi,X.; Zhang,Q.; Zeng,X.; Shi,Z.; Jin,Q.; Zhan,F.; Xu,Y.; Liu,Z.; Feng,Z.; Jiao,Y.
EPI438894	HA	India	2008-Mar-06	A/chicken/India/96880/2008		Other Database Import	Jain,R.; Tosh,C.; Prakash,A.; Nagrajan,S.; Murugkar,H.V.; Dubey,S.C.; Kulkarni,D.D.
EPI438890	HA	India	2008-Jan-30	A/chicken/India/85459/2008		Other Database Import	Jain,R.; Tosh,C.; Prakash,A.; Nagrajan,S.; Murugkar,H.V.; Dubey,S.C.; Kulkarni,D.D.
EPI438882	HA	India	2008-Jan-26	A/chicken/India/83093/2008		Other Database Import	Jain,R.; Tosh,C.; Prakash,A.; Nagrajan,S.; Murugkar,H.V.; Dubey,S.C.; Kulkarni,D.D.
EPI438873	HA	India	2008-Jan-24	A/chicken/India/82616/2008		Other Database Import	Jain,R.; Tosh,C.; Prakash,A.; Nagrajan,S.; Murugkar,H.V.; Dubey,S.C.; Kulkarni,D.D.
EPI438865	HA	India	2008-Jan-23	A/chicken/India/82580/2008		Other Database Import	Jain,R.; Tosh,C.; Prakash,A.; Nagrajan,S.; Murugkar,H.V.; Dubey,S.C.; Kulkarni,D.D.
EPI438857	HA	India	2008-Jan-22	A/chicken/India/82544/2008		Other Database Import	Jain,R.; Tosh,C.; Prakash,A.; Nagrajan,S.; Murugkar,H.V.; Dubey,S.C.; Kulkarni,D.D.
EPI438846	HA	India	2008-Jan-21	A/chicken/India/81890/2008		Other Database Import	Jain,R.; Tosh,C.; Prakash,A.; Nagrajan,S.; Murugkar,H.V.; Dubey,S.C.; Kulkarni,D.D.
EPI438838	HA	India	2008-Jan-19	A/chicken/India/81754/2008		Other Database Import	Jain,R.; Tosh,C.; Prakash,A.; Nagrajan,S.; Murugkar,H.V.; Dubey,S.C.; Kulkarni,D.D.
EPI438830	HA	India	2008-Jan-19	A/chicken/India/81753/2008		Other Database Import	Jain,R.; Tosh,C.; Prakash,A.; Nagrajan,S.; Murugkar,H.V.; Dubey,S.C.; Kulkarni,D.D.
EPI438291	HA	Egypt	2012-Oct-01	A/chicken/Egypt/ZK/2012		Other Database Import	Ahmed,Z.A.; Rohaim,M.M.; Rohaim,M.A.
EPI433309	HA	China	2008-Jan-01	A/chicken/Hong Kong/AP156/2008		Other Database Import	Ducatez,M.F.; Sonnberg,S.; Phommachanh,P.; Douangngeun,B.; Peiris,M.; Guan,Y.; Webster,R.; Webby,R.
EPI432653	HA	Nepal	2012-Dec-18	A/chicken/Nepal/PT-17/12	Central Veterinary Laboratory	Animal Health and Veterinary Laboratories Agency (AHVLA)	Puranik, A; Hanna, A; Essen, S; Focosi-Snyman, R; Manvell, R; Manandhar, P; Reid, S
EPI407283	HA	Nepal	2012-Oct-16	A/chicken/Nepal/PT-16/12	Central Veterinary Laboratory	Animal Health and Veterinary Laboratories Agency (AHVLA)	Puranik, A; Hanna, A; Essen, S; Focosi-Snyman, R; Manvell, R; Bahadur Singh, D; Chapagain, S; Manandhar, S; Bahadur Air, T; Bahadur Kunwar, B; Reid, S
EPI533461	HA	Indonesia	2009-Jan-01	A/chicken/North Sumatra/27/2009	Dr. Teguh Y. Prajitno	Erasmus Medical Center	Koel,B.F.; van der Vliet,S.; Burke,D.F.; Bestebroer,T.M.; Bharoto,E.E.; Yasa,I.W.; Herliana,I.; Laksono,B.M.; Xu,K.; Skepner,E.; Russell,C.A.; Rimmelzwaan,G.F.; Perez,D.R.; Osterhaus,A.D.; Smith,D.J.; Prajitno,T.Y.; Fouchier,R.A.; Yasa,I.W.W.; Osterhaus,A.D.M.E.; Fouchier,R.A.M.
EPI533460	HA	Indonesia	2010-Jan-01	A/chicken/North Sumatra/72/2010	Dr. Teguh Y. Prajitno	Erasmus Medical Center	Koel,B.F.; van der Vliet,S.; Burke,D.F.; Bestebroer,T.M.; Bharoto,E.E.; Yasa,I.W.; Herliana,I.; Laksono,B.M.; Xu,K.; Skepner,E.; Russell,C.A.; Rimmelzwaan,G.F.; Perez,D.R.; Osterhaus,A.D.; Smith,D.J.; Prajitno,T.Y.; Fouchier,R.A.; Yasa,I.W.W.; Osterhaus,A.D.M.E.; Fouchier,R.A.M.
EPI533459	HA	Indonesia	2010-Jan-01	A/chicken/North Sumatra/072/2010	Dr. Teguh Y. Prajitno	Erasmus Medical Center	Koel,B.F.; van der Vliet,S.; Burke,D.F.; Bestebroer,T.M.; Bharoto,E.E.; Yasa,I.W.; Herliana,I.; Laksono,B.M.; Xu,K.; Skepner,E.; Russell,C.A.; Rimmelzwaan,G.F.; Perez,D.R.; Osterhaus,A.D.; Smith,D.J.; Prajitno,T.Y.; Fouchier,R.A.; Yasa,I.W.W.; Osterhaus,A.D.M.E.; Fouchier,R.A.M.
EPI533458	HA	Indonesia	2011-Jan-01	A/chicken/North Sumatra/198/2011	Dr. Teguh Y. Prajitno	Erasmus Medical Center	Koel,B.F.; van der Vliet,S.; Burke,D.F.; Bestebroer,T.M.; Bharoto,E.E.; Yasa,I.W.; Herliana,I.; Laksono,B.M.; Xu,K.; Skepner,E.; Russell,C.A.; Rimmelzwaan,G.F.; Perez,D.R.; Osterhaus,A.D.; Smith,D.J.; Prajitno,T.Y.; Fouchier,R.A.; Yasa,I.W.W.; Osterhaus,A.D.M.E.; Fouchier,R.A.M.
EPI533457	HA	Indonesia	2011-Jan-01	A/chicken/Jambi/184/2011	Dr. Teguh Y. Prajitno	Erasmus Medical Center	Koel,B.F.; van der Vliet,S.; Burke,D.F.; Bestebroer,T.M.; Bharoto,E.E.; Yasa,I.W.; Herliana,I.; Laksono,B.M.; Xu,K.; Skepner,E.; Russell,C.A.; Rimmelzwaan,G.F.; Perez,D.R.; Osterhaus,A.D.; Smith,D.J.; Prajitno,T.Y.; Fouchier,R.A.; Yasa,I.W.W.; Osterhaus,A.D.M.E.; Fouchier,R.A.M.
EPI533456	HA	Indonesia	2011-Jan-01	A/chicken/South Sumatra/170/2011	Dr. Teguh Y. Prajitno	Erasmus Medical Center	Koel,B.F.; van der Vliet,S.; Burke,D.F.; Bestebroer,T.M.; Bharoto,E.E.; Yasa,I.W.; Herliana,I.; Laksono,B.M.; Xu,K.; Skepner,E.; Russell,C.A.; Rimmelzwaan,G.F.; Perez,D.R.; Osterhaus,A.D.; Smith,D.J.; Prajitno,T.Y.; Fouchier,R.A.; Yasa,I.W.W.; Osterhaus,A.D.M.E.; Fouchier,R.A.M.
EPI533455	HA	Indonesia	2007-Jan-01	A/chicken/Lampung/007/2007	Dr. Teguh Y. Prajitno	Erasmus Medical Center	Koel,B.F.; van der Vliet,S.; Burke,D.F.; Bestebroer,T.M.; Bharoto,E.E.; Yasa,I.W.; Herliana,I.; Laksono,B.M.; Xu,K.; Skepner,E.; Russell,C.A.; Rimmelzwaan,G.F.; Perez,D.R.; Osterhaus,A.D.; Smith,D.J.; Prajitno,T.Y.; Fouchier,R.A.; Yasa,I.W.W.; Osterhaus,A.D.M.E.; Fouchier,R.A.M.
EPI533454	HA	Indonesia	2008-Jan-01	A/chicken/Lampung/7/2008	Dr. Teguh Y. Prajitno	Erasmus Medical Center	Koel,B.F.; van der Vliet,S.; Burke,D.F.; Bestebroer,T.M.; Bharoto,E.E.; Yasa,I.W.; Herliana,I.; Laksono,B.M.; Xu,K.; Skepner,E.; Russell,C.A.; Rimmelzwaan,G.F.; Perez,D.R.; Osterhaus,A.D.; Smith,D.J.; Prajitno,T.Y.; Fouchier,R.A.; Yasa,I.W.W.; Osterhaus,A.D.M.E.; Fouchier,R.A.M.
EPI533453	HA	Indonesia	2010-Jan-01	A/chicken/Lampung/092/2010	Dr. Teguh Y. Prajitno	Erasmus Medical Center	Koel,B.F.; van der Vliet,S.; Burke,D.F.; Bestebroer,T.M.; Bharoto,E.E.; Yasa,I.W.; Herliana,I.; Laksono,B.M.; Xu,K.; Skepner,E.; Russell,C.A.; Rimmelzwaan,G.F.; Perez,D.R.; Osterhaus,A.D.; Smith,D.J.; Prajitno,T.Y.; Fouchier,R.A.; Yasa,I.W.W.; Osterhaus,A.D.M.E.; Fouchier,R.A.M.
EPI533452	HA	Indonesia	2011-Jan-01	A/chicken/Lampung/153/2011	Dr. Teguh Y. Prajitno	Erasmus Medical Center	Koel,B.F.; van der Vliet,S.; Burke,D.F.; Bestebroer,T.M.; Bharoto,E.E.; Yasa,I.W.; Herliana,I.; Laksono,B.M.; Xu,K.; Skepner,E.; Russell,C.A.; Rimmelzwaan,G.F.; Perez,D.R.; Osterhaus,A.D.; Smith,D.J.; Prajitno,T.Y.; Fouchier,R.A.; Yasa,I.W.W.; Osterhaus,A.D.M.E.; Fouchier,R.A.M.
EPI533451	HA	Indonesia	2006-Jan-01	A/chicken/West Java/CSLK-EC/2006	Dr. Teguh Y. Prajitno	Erasmus Medical Center	Koel,B.F.; van der Vliet,S.; Burke,D.F.; Bestebroer,T.M.; Bharoto,E.E.; Yasa,I.W.; Herliana,I.; Laksono,B.M.; Xu,K.; Skepner,E.; Russell,C.A.; Rimmelzwaan,G.F.; Perez,D.R.; Osterhaus,A.D.; Smith,D.J.; Prajitno,T.Y.; Fouchier,R.A.; Yasa,I.W.W.; Osterhaus,A.D.M.E.; Fouchier,R.A.M.
EPI533450	HA	Indonesia	2008-Jan-01	A/chicken/West Java/6-1/2008	Dr. Teguh Y. Prajitno	Erasmus Medical Center	Koel,B.F.; van der Vliet,S.; Burke,D.F.; Bestebroer,T.M.; Bharoto,E.E.; Yasa,I.W.; Herliana,I.; Laksono,B.M.; Xu,K.; Skepner,E.; Russell,C.A.; Rimmelzwaan,G.F.; Perez,D.R.; Osterhaus,A.D.; Smith,D.J.; Prajitno,T.Y.; Fouchier,R.A.; Yasa,I.W.W.; Osterhaus,A.D.M.E.; Fouchier,R.A.M.
EPI533449	HA	Indonesia	2009-Jan-01	A/chicken/West Java/6-2/2009	Dr. Teguh Y. Prajitno	Erasmus Medical Center	Koel,B.F.; van der Vliet,S.; Burke,D.F.; Bestebroer,T.M.; Bharoto,E.E.; Yasa,I.W.; Herliana,I.; Laksono,B.M.; Xu,K.; Skepner,E.; Russell,C.A.; Rimmelzwaan,G.F.; Perez,D.R.; Osterhaus,A.D.; Smith,D.J.; Prajitno,T.Y.; Fouchier,R.A.; Yasa,I.W.W.; Osterhaus,A.D.M.E.; Fouchier,R.A.M.
EPI533448	HA	Indonesia	2009-Jan-01	A/chicken/West Java/59/2009	Dr. Teguh Y. Prajitno	Erasmus Medical Center	Koel,B.F.; van der Vliet,S.; Burke,D.F.; Bestebroer,T.M.; Bharoto,E.E.; Yasa,I.W.; Herliana,I.; Laksono,B.M.; Xu,K.; Skepner,E.; Russell,C.A.; Rimmelzwaan,G.F.; Perez,D.R.; Osterhaus,A.D.; Smith,D.J.; Prajitno,T.Y.; Fouchier,R.A.; Yasa,I.W.W.; Osterhaus,A.D.M.E.; Fouchier,R.A.M.
EPI533447	HA	Indonesia	2010-Jan-01	A/chicken/West Java/094/2010	Dr. Teguh Y. Prajitno	Erasmus Medical Center	Koel,B.F.; van der Vliet,S.; Burke,D.F.; Bestebroer,T.M.; Bharoto,E.E.; Yasa,I.W.; Herliana,I.; Laksono,B.M.; Xu,K.; Skepner,E.; Russell,C.A.; Rimmelzwaan,G.F.; Perez,D.R.; Osterhaus,A.D.; Smith,D.J.; Prajitno,T.Y.; Fouchier,R.A.; Yasa,I.W.W.; Osterhaus,A.D.M.E.; Fouchier,R.A.M.
EPI533446	HA	Indonesia	2010-Jan-01	A/chicken/West Java/126/2010	Dr. Teguh Y. Prajitno	Erasmus Medical Center	Koel,B.F.; van der Vliet,S.; Burke,D.F.; Bestebroer,T.M.; Bharoto,E.E.; Yasa,I.W.; Herliana,I.; Laksono,B.M.; Xu,K.; Skepner,E.; Russell,C.A.; Rimmelzwaan,G.F.; Perez,D.R.; Osterhaus,A.D.; Smith,D.J.; Prajitno,T.Y.; Fouchier,R.A.; Yasa,I.W.W.; Osterhaus,A.D.M.E.; Fouchier,R.A.M.
EPI533445	HA	Indonesia	2011-Jan-01	A/chicken/West Java/148/2011	Dr. Teguh Y. Prajitno	Erasmus Medical Center	Koel,B.F.; van der Vliet,S.; Burke,D.F.; Bestebroer,T.M.; Bharoto,E.E.; Yasa,I.W.; Herliana,I.; Laksono,B.M.; Xu,K.; Skepner,E.; Russell,C.A.; Rimmelzwaan,G.F.; Perez,D.R.; Osterhaus,A.D.; Smith,D.J.; Prajitno,T.Y.; Fouchier,R.A.; Yasa,I.W.W.; Osterhaus,A.D.M.E.; Fouchier,R.A.M.
EPI533444	HA	Indonesia	2009-Jan-01	A/chicken/West Java/59A/2009	Dr. Teguh Y. Prajitno	Erasmus Medical Center	Koel,B.F.; van der Vliet,S.; Burke,D.F.; Bestebroer,T.M.; Bharoto,E.E.; Yasa,I.W.; Herliana,I.; Laksono,B.M.; Xu,K.; Skepner,E.; Russell,C.A.; Rimmelzwaan,G.F.; Perez,D.R.; Osterhaus,A.D.; Smith,D.J.; Prajitno,T.Y.; Fouchier,R.A.; Yasa,I.W.W.; Osterhaus,A.D.M.E.; Fouchier,R.A.M.
EPI533443	HA	Indonesia	2006-Jan-01	A/chicken/West Java/8/2006	Dr. Teguh Y. Prajitno	Erasmus Medical Center	Koel,B.F.; van der Vliet,S.; Burke,D.F.; Bestebroer,T.M.; Bharoto,E.E.; Yasa,I.W.; Herliana,I.; Laksono,B.M.; Xu,K.; Skepner,E.; Russell,C.A.; Rimmelzwaan,G.F.; Perez,D.R.; Osterhaus,A.D.; Smith,D.J.; Prajitno,T.Y.; Fouchier,R.A.; Yasa,I.W.W.; Osterhaus,A.D.M.E.; Fouchier,R.A.M.
EPI533442	HA	Indonesia	2006-Jan-01	A/chicken/West Java/12/2006	Dr. Teguh Y. Prajitno	Erasmus Medical Center	Koel,B.F.; van der Vliet,S.; Burke,D.F.; Bestebroer,T.M.; Bharoto,E.E.; Yasa,I.W.; Herliana,I.; Laksono,B.M.; Xu,K.; Skepner,E.; Russell,C.A.; Rimmelzwaan,G.F.; Perez,D.R.; Osterhaus,A.D.; Smith,D.J.; Prajitno,T.Y.; Fouchier,R.A.; Yasa,I.W.W.; Osterhaus,A.D.M.E.; Fouchier,R.A.M.
EPI533441	HA	Indonesia	2007-Jan-01	A/chicken/West Java/29/002/2007	Dr. Teguh Y. Prajitno	Erasmus Medical Center	Koel,B.F.; van der Vliet,S.; Burke,D.F.; Bestebroer,T.M.; Bharoto,E.E.; Yasa,I.W.; Herliana,I.; Laksono,B.M.; Xu,K.; Skepner,E.; Russell,C.A.; Rimmelzwaan,G.F.; Perez,D.R.; Osterhaus,A.D.; Smith,D.J.; Prajitno,T.Y.; Fouchier,R.A.; Yasa,I.W.W.; Osterhaus,A.D.M.E.; Fouchier,R.A.M.
EPI533440	HA	Indonesia	2008-Jan-01	A/chicken/West Java/32/031/2008	Dr. Teguh Y. Prajitno	Erasmus Medical Center	Koel,B.F.; van der Vliet,S.; Burke,D.F.; Bestebroer,T.M.; Bharoto,E.E.; Yasa,I.W.; Herliana,I.; Laksono,B.M.; Xu,K.; Skepner,E.; Russell,C.A.; Rimmelzwaan,G.F.; Perez,D.R.; Osterhaus,A.D.; Smith,D.J.; Prajitno,T.Y.; Fouchier,R.A.; Yasa,I.W.W.; Osterhaus,A.D.M.E.; Fouchier,R.A.M.
EPI533439	HA	Indonesia	2008-Jan-01	A/chicken/West Java/34/2008	Dr. Teguh Y. Prajitno	Erasmus Medical Center	Koel,B.F.; van der Vliet,S.; Burke,D.F.; Bestebroer,T.M.; Bharoto,E.E.; Yasa,I.W.; Herliana,I.; Laksono,B.M.; Xu,K.; Skepner,E.; Russell,C.A.; Rimmelzwaan,G.F.; Perez,D.R.; Osterhaus,A.D.; Smith,D.J.; Prajitno,T.Y.; Fouchier,R.A.; Yasa,I.W.W.; Osterhaus,A.D.M.E.; Fouchier,R.A.M.
EPI533438	HA	Indonesia	2008-Jan-01	A/chicken/West Java/2008	Dr. Teguh Y. Prajitno	Erasmus Medical Center	Koel,B.F.; van der Vliet,S.; Burke,D.F.; Bestebroer,T.M.; Bharoto,E.E.; Yasa,I.W.; Herliana,I.; Laksono,B.M.; Xu,K.; Skepner,E.; Russell,C.A.; Rimmelzwaan,G.F.; Perez,D.R.; Osterhaus,A.D.; Smith,D.J.; Prajitno,T.Y.; Fouchier,R.A.; Yasa,I.W.W.; Osterhaus,A.D.M.E.; Fouchier,R.A.M.
EPI533437	HA	Indonesia	2009-Jan-01	A/chicken/West Java/068/2009	Dr. Teguh Y. Prajitno	Erasmus Medical Center	Koel,B.F.; van der Vliet,S.; Burke,D.F.; Bestebroer,T.M.; Bharoto,E.E.; Yasa,I.W.; Herliana,I.; Laksono,B.M.; Xu,K.; Skepner,E.; Russell,C.A.; Rimmelzwaan,G.F.; Perez,D.R.; Osterhaus,A.D.; Smith,D.J.; Prajitno,T.Y.; Fouchier,R.A.; Yasa,I.W.W.; Osterhaus,A.D.M.E.; Fouchier,R.A.M.
EPI533436	HA	Indonesia	2009-Jan-01	A/chicken/West Java/X3/2009	Dr. Teguh Y. Prajitno	Erasmus Medical Center	Koel,B.F.; van der Vliet,S.; Burke,D.F.; Bestebroer,T.M.; Bharoto,E.E.; Yasa,I.W.; Herliana,I.; Laksono,B.M.; Xu,K.; Skepner,E.; Russell,C.A.; Rimmelzwaan,G.F.; Perez,D.R.; Osterhaus,A.D.; Smith,D.J.; Prajitno,T.Y.; Fouchier,R.A.; Yasa,I.W.W.; Osterhaus,A.D.M.E.; Fouchier,R.A.M.
EPI533435	HA	Indonesia	2009-Jan-01	A/chicken/West Java/2/2009	Dr. Teguh Y. Prajitno	Erasmus Medical Center	Koel,B.F.; van der Vliet,S.; Burke,D.F.; Bestebroer,T.M.; Bharoto,E.E.; Yasa,I.W.; Herliana,I.; Laksono,B.M.; Xu,K.; Skepner,E.; Russell,C.A.; Rimmelzwaan,G.F.; Perez,D.R.; Osterhaus,A.D.; Smith,D.J.; Prajitno,T.Y.; Fouchier,R.A.; Yasa,I.W.W.; Osterhaus,A.D.M.E.; Fouchier,R.A.M.
EPI533434	HA	Indonesia	2010-Jan-01	A/chicken/West Java/091/2010	Dr. Teguh Y. Prajitno	Erasmus Medical Center	Koel,B.F.; van der Vliet,S.; Burke,D.F.; Bestebroer,T.M.; Bharoto,E.E.; Yasa,I.W.; Herliana,I.; Laksono,B.M.; Xu,K.; Skepner,E.; Russell,C.A.; Rimmelzwaan,G.F.; Perez,D.R.; Osterhaus,A.D.; Smith,D.J.; Prajitno,T.Y.; Fouchier,R.A.; Yasa,I.W.W.; Osterhaus,A.D.M.E.; Fouchier,R.A.M.
EPI533433	HA	Indonesia	2010-Jan-01	A/chicken/West Java/119/2010	Dr. Teguh Y. Prajitno	Erasmus Medical Center	Koel,B.F.; van der Vliet,S.; Burke,D.F.; Bestebroer,T.M.; Bharoto,E.E.; Yasa,I.W.; Herliana,I.; Laksono,B.M.; Xu,K.; Skepner,E.; Russell,C.A.; Rimmelzwaan,G.F.; Perez,D.R.; Osterhaus,A.D.; Smith,D.J.; Prajitno,T.Y.; Fouchier,R.A.; Yasa,I.W.W.; Osterhaus,A.D.M.E.; Fouchier,R.A.M.
EPI533432	HA	Indonesia	2010-Jan-01	A/chicken/West Java/120/2010	Dr. Teguh Y. Prajitno	Erasmus Medical Center	Koel,B.F.; van der Vliet,S.; Burke,D.F.; Bestebroer,T.M.; Bharoto,E.E.; Yasa,I.W.; Herliana,I.; Laksono,B.M.; Xu,K.; Skepner,E.; Russell,C.A.; Rimmelzwaan,G.F.; Perez,D.R.; Osterhaus,A.D.; Smith,D.J.; Prajitno,T.Y.; Fouchier,R.A.; Yasa,I.W.W.; Osterhaus,A.D.M.E.; Fouchier,R.A.M.
EPI533431	HA	Indonesia	2010-Jan-01	A/chicken/West Java/134/2010	Dr. Teguh Y. Prajitno	Erasmus Medical Center	Koel,B.F.; van der Vliet,S.; Burke,D.F.; Bestebroer,T.M.; Bharoto,E.E.; Yasa,I.W.; Herliana,I.; Laksono,B.M.; Xu,K.; Skepner,E.; Russell,C.A.; Rimmelzwaan,G.F.; Perez,D.R.; Osterhaus,A.D.; Smith,D.J.; Prajitno,T.Y.; Fouchier,R.A.; Yasa,I.W.W.; Osterhaus,A.D.M.E.; Fouchier,R.A.M.
EPI533430	HA	Indonesia	2010-Jan-01	A/chicken/West Java/145/2010	Dr. Teguh Y. Prajitno	Erasmus Medical Center	Koel,B.F.; van der Vliet,S.; Burke,D.F.; Bestebroer,T.M.; Bharoto,E.E.; Yasa,I.W.; Herliana,I.; Laksono,B.M.; Xu,K.; Skepner,E.; Russell,C.A.; Rimmelzwaan,G.F.; Perez,D.R.; Osterhaus,A.D.; Smith,D.J.; Prajitno,T.Y.; Fouchier,R.A.; Yasa,I.W.W.; Osterhaus,A.D.M.E.; Fouchier,R.A.M.
EPI533429	HA	Indonesia	2011-Jan-01	A/chicken/West Java/145/2011	Dr. Teguh Y. Prajitno	Erasmus Medical Center	Koel,B.F.; van der Vliet,S.; Burke,D.F.; Bestebroer,T.M.; Bharoto,E.E.; Yasa,I.W.; Herliana,I.; Laksono,B.M.; Xu,K.; Skepner,E.; Russell,C.A.; Rimmelzwaan,G.F.; Perez,D.R.; Osterhaus,A.D.; Smith,D.J.; Prajitno,T.Y.; Fouchier,R.A.; Yasa,I.W.W.; Osterhaus,A.D.M.E.; Fouchier,R.A.M.
EPI533428	HA	Indonesia	2010-Jan-01	A/chicken/West Java/X4/2010	Dr. Teguh Y. Prajitno	Erasmus Medical Center	Koel,B.F.; van der Vliet,S.; Burke,D.F.; Bestebroer,T.M.; Bharoto,E.E.; Yasa,I.W.; Herliana,I.; Laksono,B.M.; Xu,K.; Skepner,E.; Russell,C.A.; Rimmelzwaan,G.F.; Perez,D.R.; Osterhaus,A.D.; Smith,D.J.; Prajitno,T.Y.; Fouchier,R.A.; Yasa,I.W.W.; Osterhaus,A.D.M.E.; Fouchier,R.A.M.
EPI533427	HA	Indonesia	2011-Jan-01	A/chicken/West Java/200/2011	Dr. Teguh Y. Prajitno	Erasmus Medical Center	Koel,B.F.; van der Vliet,S.; Burke,D.F.; Bestebroer,T.M.; Bharoto,E.E.; Yasa,I.W.; Herliana,I.; Laksono,B.M.; Xu,K.; Skepner,E.; Russell,C.A.; Rimmelzwaan,G.F.; Perez,D.R.; Osterhaus,A.D.; Smith,D.J.; Prajitno,T.Y.; Fouchier,R.A.; Yasa,I.W.W.; Osterhaus,A.D.M.E.; Fouchier,R.A.M.
EPI533426	HA	Indonesia	2006-Jan-01	A/chicken/West Java/028/2006	Dr. Teguh Y. Prajitno	Erasmus Medical Center	Koel,B.F.; van der Vliet,S.; Burke,D.F.; Bestebroer,T.M.; Bharoto,E.E.; Yasa,I.W.; Herliana,I.; Laksono,B.M.; Xu,K.; Skepner,E.; Russell,C.A.; Rimmelzwaan,G.F.; Perez,D.R.; Osterhaus,A.D.; Smith,D.J.; Prajitno,T.Y.; Fouchier,R.A.; Yasa,I.W.W.; Osterhaus,A.D.M.E.; Fouchier,R.A.M.
EPI533425	HA	Indonesia	2008-Jan-01	A/chicken/West Java/028/2008	Dr. Teguh Y. Prajitno	Erasmus Medical Center	Koel,B.F.; van der Vliet,S.; Burke,D.F.; Bestebroer,T.M.; Bharoto,E.E.; Yasa,I.W.; Herliana,I.; Laksono,B.M.; Xu,K.; Skepner,E.; Russell,C.A.; Rimmelzwaan,G.F.; Perez,D.R.; Osterhaus,A.D.; Smith,D.J.; Prajitno,T.Y.; Fouchier,R.A.; Yasa,I.W.W.; Osterhaus,A.D.M.E.; Fouchier,R.A.M.
EPI533424	HA	Indonesia	2009-Jan-01	A/chicken/West Java/47/2009	Dr. Teguh Y. Prajitno	Erasmus Medical Center	Koel,B.F.; van der Vliet,S.; Burke,D.F.; Bestebroer,T.M.; Bharoto,E.E.; Yasa,I.W.; Herliana,I.; Laksono,B.M.; Xu,K.; Skepner,E.; Russell,C.A.; Rimmelzwaan,G.F.; Perez,D.R.; Osterhaus,A.D.; Smith,D.J.; Prajitno,T.Y.; Fouchier,R.A.; Yasa,I.W.W.; Osterhaus,A.D.M.E.; Fouchier,R.A.M.
EPI533423	HA	Indonesia	2009-Jan-01	A/chicken/West Java/049/2009	Dr. Teguh Y. Prajitno	Erasmus Medical Center	Koel,B.F.; van der Vliet,S.; Burke,D.F.; Bestebroer,T.M.; Bharoto,E.E.; Yasa,I.W.; Herliana,I.; Laksono,B.M.; Xu,K.; Skepner,E.; Russell,C.A.; Rimmelzwaan,G.F.; Perez,D.R.; Osterhaus,A.D.; Smith,D.J.; Prajitno,T.Y.; Fouchier,R.A.; Yasa,I.W.W.; Osterhaus,A.D.M.E.; Fouchier,R.A.M.
EPI533422	HA	Indonesia	2010-Jan-01	A/chicken/West Java/093/2010	Dr. Teguh Y. Prajitno	Erasmus Medical Center	Koel,B.F.; van der Vliet,S.; Burke,D.F.; Bestebroer,T.M.; Bharoto,E.E.; Yasa,I.W.; Herliana,I.; Laksono,B.M.; Xu,K.; Skepner,E.; Russell,C.A.; Rimmelzwaan,G.F.; Perez,D.R.; Osterhaus,A.D.; Smith,D.J.; Prajitno,T.Y.; Fouchier,R.A.; Yasa,I.W.W.; Osterhaus,A.D.M.E.; Fouchier,R.A.M.
EPI533421	HA	Indonesia	2010-Jan-01	A/chicken/West Java/125/2010	Dr. Teguh Y. Prajitno	Erasmus Medical Center	Koel,B.F.; van der Vliet,S.; Burke,D.F.; Bestebroer,T.M.; Bharoto,E.E.; Yasa,I.W.; Herliana,I.; Laksono,B.M.; Xu,K.; Skepner,E.; Russell,C.A.; Rimmelzwaan,G.F.; Perez,D.R.; Osterhaus,A.D.; Smith,D.J.; Prajitno,T.Y.; Fouchier,R.A.; Yasa,I.W.W.; Osterhaus,A.D.M.E.; Fouchier,R.A.M.
EPI533420	HA	Indonesia	2007-Jan-01	A/chicken/West Java/129/2007	Dr. Teguh Y. Prajitno	Erasmus Medical Center	Koel,B.F.; van der Vliet,S.; Burke,D.F.; Bestebroer,T.M.; Bharoto,E.E.; Yasa,I.W.; Herliana,I.; Laksono,B.M.; Xu,K.; Skepner,E.; Russell,C.A.; Rimmelzwaan,G.F.; Perez,D.R.; Osterhaus,A.D.; Smith,D.J.; Prajitno,T.Y.; Fouchier,R.A.; Yasa,I.W.W.; Osterhaus,A.D.M.E.; Fouchier,R.A.M.
EPI533419	HA	Indonesia	2007-Jan-01	A/chicken/West Java/130/2007	Dr. Teguh Y. Prajitno	Erasmus Medical Center	Koel,B.F.; van der Vliet,S.; Burke,D.F.; Bestebroer,T.M.; Bharoto,E.E.; Yasa,I.W.; Herliana,I.; Laksono,B.M.; Xu,K.; Skepner,E.; Russell,C.A.; Rimmelzwaan,G.F.; Perez,D.R.; Osterhaus,A.D.; Smith,D.J.; Prajitno,T.Y.; Fouchier,R.A.; Yasa,I.W.W.; Osterhaus,A.D.M.E.; Fouchier,R.A.M.
EPI533418	HA	Indonesia	2007-Jan-01	A/chicken/West Java/132/2007	Dr. Teguh Y. Prajitno	Erasmus Medical Center	Koel,B.F.; van der Vliet,S.; Burke,D.F.; Bestebroer,T.M.; Bharoto,E.E.; Yasa,I.W.; Herliana,I.; Laksono,B.M.; Xu,K.; Skepner,E.; Russell,C.A.; Rimmelzwaan,G.F.; Perez,D.R.; Osterhaus,A.D.; Smith,D.J.; Prajitno,T.Y.; Fouchier,R.A.; Yasa,I.W.W.; Osterhaus,A.D.M.E.; Fouchier,R.A.M.
EPI533417	HA	Indonesia	2010-Jan-01	A/chicken/West Java/125A/2010	Dr. Teguh Y. Prajitno	Erasmus Medical Center	Koel,B.F.; van der Vliet,S.; Burke,D.F.; Bestebroer,T.M.; Bharoto,E.E.; Yasa,I.W.; Herliana,I.; Laksono,B.M.; Xu,K.; Skepner,E.; Russell,C.A.; Rimmelzwaan,G.F.; Perez,D.R.; Osterhaus,A.D.; Smith,D.J.; Prajitno,T.Y.; Fouchier,R.A.; Yasa,I.W.W.; Osterhaus,A.D.M.E.; Fouchier,R.A.M.
EPI533416	HA	Indonesia	2010-Jan-01	A/chicken/West Java/131/2010	Dr. Teguh Y. Prajitno	Erasmus Medical Center	Koel,B.F.; van der Vliet,S.; Burke,D.F.; Bestebroer,T.M.; Bharoto,E.E.; Yasa,I.W.; Herliana,I.; Laksono,B.M.; Xu,K.; Skepner,E.; Russell,C.A.; Rimmelzwaan,G.F.; Perez,D.R.; Osterhaus,A.D.; Smith,D.J.; Prajitno,T.Y.; Fouchier,R.A.; Yasa,I.W.W.; Osterhaus,A.D.M.E.; Fouchier,R.A.M.
EPI533415	HA	Indonesia	2010-Jan-01	A/chicken/West Java/138/2010	Dr. Teguh Y. Prajitno	Erasmus Medical Center	Koel,B.F.; van der Vliet,S.; Burke,D.F.; Bestebroer,T.M.; Bharoto,E.E.; Yasa,I.W.; Herliana,I.; Laksono,B.M.; Xu,K.; Skepner,E.; Russell,C.A.; Rimmelzwaan,G.F.; Perez,D.R.; Osterhaus,A.D.; Smith,D.J.; Prajitno,T.Y.; Fouchier,R.A.; Yasa,I.W.W.; Osterhaus,A.D.M.E.; Fouchier,R.A.M.
EPI533414	HA	Indonesia	2007-Jan-01	A/chicken/West Java/20/2007	Dr. Teguh Y. Prajitno	Erasmus Medical Center	Koel,B.F.; van der Vliet,S.; Burke,D.F.; Bestebroer,T.M.; Bharoto,E.E.; Yasa,I.W.; Herliana,I.; Laksono,B.M.; Xu,K.; Skepner,E.; Russell,C.A.; Rimmelzwaan,G.F.; Perez,D.R.; Osterhaus,A.D.; Smith,D.J.; Prajitno,T.Y.; Fouchier,R.A.; Yasa,I.W.W.; Osterhaus,A.D.M.E.; Fouchier,R.A.M.
EPI533413	HA	Indonesia	2009-Jan-01	A/chicken/West Java/20/2009	Dr. Teguh Y. Prajitno	Erasmus Medical Center	Koel,B.F.; van der Vliet,S.; Burke,D.F.; Bestebroer,T.M.; Bharoto,E.E.; Yasa,I.W.; Herliana,I.; Laksono,B.M.; Xu,K.; Skepner,E.; Russell,C.A.; Rimmelzwaan,G.F.; Perez,D.R.; Osterhaus,A.D.; Smith,D.J.; Prajitno,T.Y.; Fouchier,R.A.; Yasa,I.W.W.; Osterhaus,A.D.M.E.; Fouchier,R.A.M.
EPI533412	HA	Indonesia	2009-Jan-01	A/chicken/Banten/019/2009	Dr. Teguh Y. Prajitno	Erasmus Medical Center	Koel,B.F.; van der Vliet,S.; Burke,D.F.; Bestebroer,T.M.; Bharoto,E.E.; Yasa,I.W.; Herliana,I.; Laksono,B.M.; Xu,K.; Skepner,E.; Russell,C.A.; Rimmelzwaan,G.F.; Perez,D.R.; Osterhaus,A.D.; Smith,D.J.; Prajitno,T.Y.; Fouchier,R.A.; Yasa,I.W.W.; Osterhaus,A.D.M.E.; Fouchier,R.A.M.
EPI533411	HA	Indonesia	2009-Jan-01	A/chicken/West Java/128/2009	Dr. Teguh Y. Prajitno	Erasmus Medical Center	Koel,B.F.; van der Vliet,S.; Burke,D.F.; Bestebroer,T.M.; Bharoto,E.E.; Yasa,I.W.; Herliana,I.; Laksono,B.M.; Xu,K.; Skepner,E.; Russell,C.A.; Rimmelzwaan,G.F.; Perez,D.R.; Osterhaus,A.D.; Smith,D.J.; Prajitno,T.Y.; Fouchier,R.A.; Yasa,I.W.W.; Osterhaus,A.D.M.E.; Fouchier,R.A.M.
EPI533410	HA	Indonesia	2009-Jan-01	A/chicken/West Java/034/2009	Dr. Teguh Y. Prajitno	Erasmus Medical Center	Koel,B.F.; van der Vliet,S.; Burke,D.F.; Bestebroer,T.M.; Bharoto,E.E.; Yasa,I.W.; Herliana,I.; Laksono,B.M.; Xu,K.; Skepner,E.; Russell,C.A.; Rimmelzwaan,G.F.; Perez,D.R.; Osterhaus,A.D.; Smith,D.J.; Prajitno,T.Y.; Fouchier,R.A.; Yasa,I.W.W.; Osterhaus,A.D.M.E.; Fouchier,R.A.M.
EPI533409	HA	Indonesia	2010-Jan-01	A/chicken/West Java/084/2010	Dr. Teguh Y. Prajitno	Erasmus Medical Center	Koel,B.F.; van der Vliet,S.; Burke,D.F.; Bestebroer,T.M.; Bharoto,E.E.; Yasa,I.W.; Herliana,I.; Laksono,B.M.; Xu,K.; Skepner,E.; Russell,C.A.; Rimmelzwaan,G.F.; Perez,D.R.; Osterhaus,A.D.; Smith,D.J.; Prajitno,T.Y.; Fouchier,R.A.; Yasa,I.W.W.; Osterhaus,A.D.M.E.; Fouchier,R.A.M.
EPI533408	HA	Indonesia	2010-Jan-01	A/chicken/West Java/84/2010	Dr. Teguh Y. Prajitno	Erasmus Medical Center	Koel,B.F.; van der Vliet,S.; Burke,D.F.; Bestebroer,T.M.; Bharoto,E.E.; Yasa,I.W.; Herliana,I.; Laksono,B.M.; Xu,K.; Skepner,E.; Russell,C.A.; Rimmelzwaan,G.F.; Perez,D.R.; Osterhaus,A.D.; Smith,D.J.; Prajitno,T.Y.; Fouchier,R.A.; Yasa,I.W.W.; Osterhaus,A.D.M.E.; Fouchier,R.A.M.
EPI533407	HA	Indonesia	2009-Jan-01	A/chicken/West Java/015/2009	Dr. Teguh Y. Prajitno	Erasmus Medical Center	Koel,B.F.; van der Vliet,S.; Burke,D.F.; Bestebroer,T.M.; Bharoto,E.E.; Yasa,I.W.; Herliana,I.; Laksono,B.M.; Xu,K.; Skepner,E.; Russell,C.A.; Rimmelzwaan,G.F.; Perez,D.R.; Osterhaus,A.D.; Smith,D.J.; Prajitno,T.Y.; Fouchier,R.A.; Yasa,I.W.W.; Osterhaus,A.D.M.E.; Fouchier,R.A.M.
EPI533406	HA	Indonesia	2007-Jan-01	A/chicken/West Java/30/2007	Dr. Teguh Y. Prajitno	Erasmus Medical Center	Koel,B.F.; van der Vliet,S.; Burke,D.F.; Bestebroer,T.M.; Bharoto,E.E.; Yasa,I.W.; Herliana,I.; Laksono,B.M.; Xu,K.; Skepner,E.; Russell,C.A.; Rimmelzwaan,G.F.; Perez,D.R.; Osterhaus,A.D.; Smith,D.J.; Prajitno,T.Y.; Fouchier,R.A.; Yasa,I.W.W.; Osterhaus,A.D.M.E.; Fouchier,R.A.M.
EPI533405	HA	Indonesia	2010-Jan-01	A/chicken/West Java/081/2010	Dr. Teguh Y. Prajitno	Erasmus Medical Center	Koel,B.F.; van der Vliet,S.; Burke,D.F.; Bestebroer,T.M.; Bharoto,E.E.; Yasa,I.W.; Herliana,I.; Laksono,B.M.; Xu,K.; Skepner,E.; Russell,C.A.; Rimmelzwaan,G.F.; Perez,D.R.; Osterhaus,A.D.; Smith,D.J.; Prajitno,T.Y.; Fouchier,R.A.; Yasa,I.W.W.; Osterhaus,A.D.M.E.; Fouchier,R.A.M.
EPI533404	HA	Indonesia	2010-Jan-01	A/chicken/West Java/090/2010	Dr. Teguh Y. Prajitno	Erasmus Medical Center	Koel,B.F.; van der Vliet,S.; Burke,D.F.; Bestebroer,T.M.; Bharoto,E.E.; Yasa,I.W.; Herliana,I.; Laksono,B.M.; Xu,K.; Skepner,E.; Russell,C.A.; Rimmelzwaan,G.F.; Perez,D.R.; Osterhaus,A.D.; Smith,D.J.; Prajitno,T.Y.; Fouchier,R.A.; Yasa,I.W.W.; Osterhaus,A.D.M.E.; Fouchier,R.A.M.
EPI533403	HA	Indonesia	2010-Jan-01	A/chicken/West Java/90/2010	Dr. Teguh Y. Prajitno	Erasmus Medical Center	Koel,B.F.; van der Vliet,S.; Burke,D.F.; Bestebroer,T.M.; Bharoto,E.E.; Yasa,I.W.; Herliana,I.; Laksono,B.M.; Xu,K.; Skepner,E.; Russell,C.A.; Rimmelzwaan,G.F.; Perez,D.R.; Osterhaus,A.D.; Smith,D.J.; Prajitno,T.Y.; Fouchier,R.A.; Yasa,I.W.W.; Osterhaus,A.D.M.E.; Fouchier,R.A.M.
EPI533402	HA	Indonesia	2010-Jan-01	A/chicken/West Java/097/2010	Dr. Teguh Y. Prajitno	Erasmus Medical Center	Koel,B.F.; van der Vliet,S.; Burke,D.F.; Bestebroer,T.M.; Bharoto,E.E.; Yasa,I.W.; Herliana,I.; Laksono,B.M.; Xu,K.; Skepner,E.; Russell,C.A.; Rimmelzwaan,G.F.; Perez,D.R.; Osterhaus,A.D.; Smith,D.J.; Prajitno,T.Y.; Fouchier,R.A.; Yasa,I.W.W.; Osterhaus,A.D.M.E.; Fouchier,R.A.M.
EPI533401	HA	Indonesia	2010-Jan-01	A/chicken/West Java/97/2010	Dr. Teguh Y. Prajitno	Erasmus Medical Center	Koel,B.F.; van der Vliet,S.; Burke,D.F.; Bestebroer,T.M.; Bharoto,E.E.; Yasa,I.W.; Herliana,I.; Laksono,B.M.; Xu,K.; Skepner,E.; Russell,C.A.; Rimmelzwaan,G.F.; Perez,D.R.; Osterhaus,A.D.; Smith,D.J.; Prajitno,T.Y.; Fouchier,R.A.; Yasa,I.W.W.; Osterhaus,A.D.M.E.; Fouchier,R.A.M.
EPI533400	HA	Indonesia	2003-Jan-01	A/chicken/West Java/A/2003	Dr. Teguh Y. Prajitno	Erasmus Medical Center	Koel,B.F.; van der Vliet,S.; Burke,D.F.; Bestebroer,T.M.; Bharoto,E.E.; Yasa,I.W.; Herliana,I.; Laksono,B.M.; Xu,K.; Skepner,E.; Russell,C.A.; Rimmelzwaan,G.F.; Perez,D.R.; Osterhaus,A.D.; Smith,D.J.; Prajitno,T.Y.; Fouchier,R.A.; Yasa,I.W.W.; Osterhaus,A.D.M.E.; Fouchier,R.A.M.
EPI533399	HA	Indonesia	2009-Jan-01	A/chicken/West Java/127/2009	Dr. Teguh Y. Prajitno	Erasmus Medical Center	Koel,B.F.; van der Vliet,S.; Burke,D.F.; Bestebroer,T.M.; Bharoto,E.E.; Yasa,I.W.; Herliana,I.; Laksono,B.M.; Xu,K.; Skepner,E.; Russell,C.A.; Rimmelzwaan,G.F.; Perez,D.R.; Osterhaus,A.D.; Smith,D.J.; Prajitno,T.Y.; Fouchier,R.A.; Yasa,I.W.W.; Osterhaus,A.D.M.E.; Fouchier,R.A.M.
EPI533398	HA	Indonesia	2010-Jan-01	A/chicken/West Java/142/2010	Dr. Teguh Y. Prajitno	Erasmus Medical Center	Koel,B.F.; van der Vliet,S.; Burke,D.F.; Bestebroer,T.M.; Bharoto,E.E.; Yasa,I.W.; Herliana,I.; Laksono,B.M.; Xu,K.; Skepner,E.; Russell,C.A.; Rimmelzwaan,G.F.; Perez,D.R.; Osterhaus,A.D.; Smith,D.J.; Prajitno,T.Y.; Fouchier,R.A.; Yasa,I.W.W.; Osterhaus,A.D.M.E.; Fouchier,R.A.M.
EPI533397	HA	Indonesia	2009-Jan-01	A/chicken/Central Java/51/2009	Dr. Teguh Y. Prajitno	Erasmus Medical Center	Koel,B.F.; van der Vliet,S.; Burke,D.F.; Bestebroer,T.M.; Bharoto,E.E.; Yasa,I.W.; Herliana,I.; Laksono,B.M.; Xu,K.; Skepner,E.; Russell,C.A.; Rimmelzwaan,G.F.; Perez,D.R.; Osterhaus,A.D.; Smith,D.J.; Prajitno,T.Y.; Fouchier,R.A.; Yasa,I.W.W.; Osterhaus,A.D.M.E.; Fouchier,R.A.M.
EPI533396	HA	Indonesia	2009-Jan-01	A/chicken/Central Java/59/2009	Dr. Teguh Y. Prajitno	Erasmus Medical Center	Koel,B.F.; van der Vliet,S.; Burke,D.F.; Bestebroer,T.M.; Bharoto,E.E.; Yasa,I.W.; Herliana,I.; Laksono,B.M.; Xu,K.; Skepner,E.; Russell,C.A.; Rimmelzwaan,G.F.; Perez,D.R.; Osterhaus,A.D.; Smith,D.J.; Prajitno,T.Y.; Fouchier,R.A.; Yasa,I.W.W.; Osterhaus,A.D.M.E.; Fouchier,R.A.M.
EPI533395	HA	Indonesia	2009-Jan-01	A/chicken/Central Java/52/2009	Dr. Teguh Y. Prajitno	Erasmus Medical Center	Koel,B.F.; van der Vliet,S.; Burke,D.F.; Bestebroer,T.M.; Bharoto,E.E.; Yasa,I.W.; Herliana,I.; Laksono,B.M.; Xu,K.; Skepner,E.; Russell,C.A.; Rimmelzwaan,G.F.; Perez,D.R.; Osterhaus,A.D.; Smith,D.J.; Prajitno,T.Y.; Fouchier,R.A.; Yasa,I.W.W.; Osterhaus,A.D.M.E.; Fouchier,R.A.M.
EPI533394	HA	Indonesia	2009-Jan-01	A/chicken/Central Java/053/2009	Dr. Teguh Y. Prajitno	Erasmus Medical Center	Koel,B.F.; van der Vliet,S.; Burke,D.F.; Bestebroer,T.M.; Bharoto,E.E.; Yasa,I.W.; Herliana,I.; Laksono,B.M.; Xu,K.; Skepner,E.; Russell,C.A.; Rimmelzwaan,G.F.; Perez,D.R.; Osterhaus,A.D.; Smith,D.J.; Prajitno,T.Y.; Fouchier,R.A.; Yasa,I.W.W.; Osterhaus,A.D.M.E.; Fouchier,R.A.M.
EPI533393	HA	Indonesia	2010-Jan-01	A/chicken/Central Java/123/2010	Dr. Teguh Y. Prajitno	Erasmus Medical Center	Koel,B.F.; van der Vliet,S.; Burke,D.F.; Bestebroer,T.M.; Bharoto,E.E.; Yasa,I.W.; Herliana,I.; Laksono,B.M.; Xu,K.; Skepner,E.; Russell,C.A.; Rimmelzwaan,G.F.; Perez,D.R.; Osterhaus,A.D.; Smith,D.J.; Prajitno,T.Y.; Fouchier,R.A.; Yasa,I.W.W.; Osterhaus,A.D.M.E.; Fouchier,R.A.M.
EPI533392	HA	Indonesia	2010-Jan-01	A/chicken/Central Java/139/2010	Dr. Teguh Y. Prajitno	Erasmus Medical Center	Koel,B.F.; van der Vliet,S.; Burke,D.F.; Bestebroer,T.M.; Bharoto,E.E.; Yasa,I.W.; Herliana,I.; Laksono,B.M.; Xu,K.; Skepner,E.; Russell,C.A.; Rimmelzwaan,G.F.; Perez,D.R.; Osterhaus,A.D.; Smith,D.J.; Prajitno,T.Y.; Fouchier,R.A.; Yasa,I.W.W.; Osterhaus,A.D.M.E.; Fouchier,R.A.M.
EPI533391	HA	Indonesia	2010-Jan-01	A/chicken/Central Java/75/2010	Dr. Teguh Y. Prajitno	Erasmus Medical Center	Koel,B.F.; van der Vliet,S.; Burke,D.F.; Bestebroer,T.M.; Bharoto,E.E.; Yasa,I.W.; Herliana,I.; Laksono,B.M.; Xu,K.; Skepner,E.; Russell,C.A.; Rimmelzwaan,G.F.; Perez,D.R.; Osterhaus,A.D.; Smith,D.J.; Prajitno,T.Y.; Fouchier,R.A.; Yasa,I.W.W.; Osterhaus,A.D.M.E.; Fouchier,R.A.M.
EPI533390	HA	Indonesia	2010-Jan-01	A/chicken/Central Java/075/2010	Dr. Teguh Y. Prajitno	Erasmus Medical Center	Koel,B.F.; van der Vliet,S.; Burke,D.F.; Bestebroer,T.M.; Bharoto,E.E.; Yasa,I.W.; Herliana,I.; Laksono,B.M.; Xu,K.; Skepner,E.; Russell,C.A.; Rimmelzwaan,G.F.; Perez,D.R.; Osterhaus,A.D.; Smith,D.J.; Prajitno,T.Y.; Fouchier,R.A.; Yasa,I.W.W.; Osterhaus,A.D.M.E.; Fouchier,R.A.M.
EPI533389	HA	Indonesia	2010-Jan-01	A/chicken/Central Java/99/2010	Dr. Teguh Y. Prajitno	Erasmus Medical Center	Koel,B.F.; van der Vliet,S.; Burke,D.F.; Bestebroer,T.M.; Bharoto,E.E.; Yasa,I.W.; Herliana,I.; Laksono,B.M.; Xu,K.; Skepner,E.; Russell,C.A.; Rimmelzwaan,G.F.; Perez,D.R.; Osterhaus,A.D.; Smith,D.J.; Prajitno,T.Y.; Fouchier,R.A.; Yasa,I.W.W.; Osterhaus,A.D.M.E.; Fouchier,R.A.M.
EPI533388	HA	Indonesia	2010-Jan-01	A/chicken/Central Java/099/2010	Dr. Teguh Y. Prajitno	Erasmus Medical Center	Koel,B.F.; van der Vliet,S.; Burke,D.F.; Bestebroer,T.M.; Bharoto,E.E.; Yasa,I.W.; Herliana,I.; Laksono,B.M.; Xu,K.; Skepner,E.; Russell,C.A.; Rimmelzwaan,G.F.; Perez,D.R.; Osterhaus,A.D.; Smith,D.J.; Prajitno,T.Y.; Fouchier,R.A.; Yasa,I.W.W.; Osterhaus,A.D.M.E.; Fouchier,R.A.M.
EPI533387	HA	Indonesia	2009-Jan-01	A/chicken/Central Java/056/2009	Dr. Teguh Y. Prajitno	Erasmus Medical Center	Koel,B.F.; van der Vliet,S.; Burke,D.F.; Bestebroer,T.M.; Bharoto,E.E.; Yasa,I.W.; Herliana,I.; Laksono,B.M.; Xu,K.; Skepner,E.; Russell,C.A.; Rimmelzwaan,G.F.; Perez,D.R.; Osterhaus,A.D.; Smith,D.J.; Prajitno,T.Y.; Fouchier,R.A.; Yasa,I.W.W.; Osterhaus,A.D.M.E.; Fouchier,R.A.M.
EPI533386	HA	Indonesia	2011-Jan-01	A/chicken/Central Java/146/2011	Dr. Teguh Y. Prajitno	Erasmus Medical Center	Koel,B.F.; van der Vliet,S.; Burke,D.F.; Bestebroer,T.M.; Bharoto,E.E.; Yasa,I.W.; Herliana,I.; Laksono,B.M.; Xu,K.; Skepner,E.; Russell,C.A.; Rimmelzwaan,G.F.; Perez,D.R.; Osterhaus,A.D.; Smith,D.J.; Prajitno,T.Y.; Fouchier,R.A.; Yasa,I.W.W.; Osterhaus,A.D.M.E.; Fouchier,R.A.M.
EPI533385	HA	Indonesia	2011-Jan-01	A/chicken/Yogyakarta/159/2011	Dr. Teguh Y. Prajitno	Erasmus Medical Center	Koel,B.F.; van der Vliet,S.; Burke,D.F.; Bestebroer,T.M.; Bharoto,E.E.; Yasa,I.W.; Herliana,I.; Laksono,B.M.; Xu,K.; Skepner,E.; Russell,C.A.; Rimmelzwaan,G.F.; Perez,D.R.; Osterhaus,A.D.; Smith,D.J.; Prajitno,T.Y.; Fouchier,R.A.; Yasa,I.W.W.; Osterhaus,A.D.M.E.; Fouchier,R.A.M.
EPI533384	HA	Indonesia	2010-Jan-01	A/chicken/East Java/121/2010	Dr. Teguh Y. Prajitno	Erasmus Medical Center	Koel,B.F.; van der Vliet,S.; Burke,D.F.; Bestebroer,T.M.; Bharoto,E.E.; Yasa,I.W.; Herliana,I.; Laksono,B.M.; Xu,K.; Skepner,E.; Russell,C.A.; Rimmelzwaan,G.F.; Perez,D.R.; Osterhaus,A.D.; Smith,D.J.; Prajitno,T.Y.; Fouchier,R.A.; Yasa,I.W.W.; Osterhaus,A.D.M.E.; Fouchier,R.A.M.
EPI533383	HA	Indonesia	2009-Jan-01	A/chicken/East Java/029/2009	Dr. Teguh Y. Prajitno	Erasmus Medical Center	Koel,B.F.; van der Vliet,S.; Burke,D.F.; Bestebroer,T.M.; Bharoto,E.E.; Yasa,I.W.; Herliana,I.; Laksono,B.M.; Xu,K.; Skepner,E.; Russell,C.A.; Rimmelzwaan,G.F.; Perez,D.R.; Osterhaus,A.D.; Smith,D.J.; Prajitno,T.Y.; Fouchier,R.A.; Yasa,I.W.W.; Osterhaus,A.D.M.E.; Fouchier,R.A.M.
EPI533382	HA	Indonesia	2011-Jan-01	A/chicken/East Java/151/2011	Dr. Teguh Y. Prajitno	Erasmus Medical Center	Koel,B.F.; van der Vliet,S.; Burke,D.F.; Bestebroer,T.M.; Bharoto,E.E.; Yasa,I.W.; Herliana,I.; Laksono,B.M.; Xu,K.; Skepner,E.; Russell,C.A.; Rimmelzwaan,G.F.; Perez,D.R.; Osterhaus,A.D.; Smith,D.J.; Prajitno,T.Y.; Fouchier,R.A.; Yasa,I.W.W.; Osterhaus,A.D.M.E.; Fouchier,R.A.M.
EPI533381	HA	Indonesia	2009-Jan-01	A/chicken/East Java/013/2009	Dr. Teguh Y. Prajitno	Erasmus Medical Center	Koel,B.F.; van der Vliet,S.; Burke,D.F.; Bestebroer,T.M.; Bharoto,E.E.; Yasa,I.W.; Herliana,I.; Laksono,B.M.; Xu,K.; Skepner,E.; Russell,C.A.; Rimmelzwaan,G.F.; Perez,D.R.; Osterhaus,A.D.; Smith,D.J.; Prajitno,T.Y.; Fouchier,R.A.; Yasa,I.W.W.; Osterhaus,A.D.M.E.; Fouchier,R.A.M.
EPI533380	HA	Indonesia	2009-Jan-01	A/chicken/East Java/6/2009	Dr. Teguh Y. Prajitno	Erasmus Medical Center	Koel,B.F.; van der Vliet,S.; Burke,D.F.; Bestebroer,T.M.; Bharoto,E.E.; Yasa,I.W.; Herliana,I.; Laksono,B.M.; Xu,K.; Skepner,E.; Russell,C.A.; Rimmelzwaan,G.F.; Perez,D.R.; Osterhaus,A.D.; Smith,D.J.; Prajitno,T.Y.; Fouchier,R.A.; Yasa,I.W.W.; Osterhaus,A.D.M.E.; Fouchier,R.A.M.
EPI533379	HA	Indonesia	2009-Jan-01	A/chicken/East Java/035/2009	Dr. Teguh Y. Prajitno	Erasmus Medical Center	Koel,B.F.; van der Vliet,S.; Burke,D.F.; Bestebroer,T.M.; Bharoto,E.E.; Yasa,I.W.; Herliana,I.; Laksono,B.M.; Xu,K.; Skepner,E.; Russell,C.A.; Rimmelzwaan,G.F.; Perez,D.R.; Osterhaus,A.D.; Smith,D.J.; Prajitno,T.Y.; Fouchier,R.A.; Yasa,I.W.W.; Osterhaus,A.D.M.E.; Fouchier,R.A.M.
EPI533378	HA	Indonesia	2009-Jan-01	A/chicken/South Kalimantan/070/2009	Dr. Teguh Y. Prajitno	Erasmus Medical Center	Koel,B.F.; van der Vliet,S.; Burke,D.F.; Bestebroer,T.M.; Bharoto,E.E.; Yasa,I.W.; Herliana,I.; Laksono,B.M.; Xu,K.; Skepner,E.; Russell,C.A.; Rimmelzwaan,G.F.; Perez,D.R.; Osterhaus,A.D.; Smith,D.J.; Prajitno,T.Y.; Fouchier,R.A.; Yasa,I.W.W.; Osterhaus,A.D.M.E.; Fouchier,R.A.M.
EPI533377	HA	Indonesia	2010-Jan-01	A/chicken/South Sulawesi/140/2010	Dr. Teguh Y. Prajitno	Erasmus Medical Center	Koel,B.F.; van der Vliet,S.; Burke,D.F.; Bestebroer,T.M.; Bharoto,E.E.; Yasa,I.W.; Herliana,I.; Laksono,B.M.; Xu,K.; Skepner,E.; Russell,C.A.; Rimmelzwaan,G.F.; Perez,D.R.; Osterhaus,A.D.; Smith,D.J.; Prajitno,T.Y.; Fouchier,R.A.; Yasa,I.W.W.; Osterhaus,A.D.M.E.; Fouchier,R.A.M.
EPI533376	HA	Indonesia	2011-Jan-01	A/chicken/South Sulawesi/156/2011	Dr. Teguh Y. Prajitno	Erasmus Medical Center	Koel,B.F.; van der Vliet,S.; Burke,D.F.; Bestebroer,T.M.; Bharoto,E.E.; Yasa,I.W.; Herliana,I.; Laksono,B.M.; Xu,K.; Skepner,E.; Russell,C.A.; Rimmelzwaan,G.F.; Perez,D.R.; Osterhaus,A.D.; Smith,D.J.; Prajitno,T.Y.; Fouchier,R.A.; Yasa,I.W.W.; Osterhaus,A.D.M.E.; Fouchier,R.A.M.
EPI533375	HA	Indonesia	2011-Jan-01	A/chicken/South Sulawesi/157/2011	Dr. Teguh Y. Prajitno	Erasmus Medical Center	Koel,B.F.; van der Vliet,S.; Burke,D.F.; Bestebroer,T.M.; Bharoto,E.E.; Yasa,I.W.; Herliana,I.; Laksono,B.M.; Xu,K.; Skepner,E.; Russell,C.A.; Rimmelzwaan,G.F.; Perez,D.R.; Osterhaus,A.D.; Smith,D.J.; Prajitno,T.Y.; Fouchier,R.A.; Yasa,I.W.W.; Osterhaus,A.D.M.E.; Fouchier,R.A.M.
EPI533374	HA	Indonesia	2011-Jan-01	A/chicken/South Sulawesi/188/2011	Dr. Teguh Y. Prajitno	Erasmus Medical Center	Koel,B.F.; van der Vliet,S.; Burke,D.F.; Bestebroer,T.M.; Bharoto,E.E.; Yasa,I.W.; Herliana,I.; Laksono,B.M.; Xu,K.; Skepner,E.; Russell,C.A.; Rimmelzwaan,G.F.; Perez,D.R.; Osterhaus,A.D.; Smith,D.J.; Prajitno,T.Y.; Fouchier,R.A.; Yasa,I.W.W.; Osterhaus,A.D.M.E.; Fouchier,R.A.M.
EPI533373	HA	Indonesia	2011-Jan-01	A/chicken/South Sulawesi/195/2011	Dr. Teguh Y. Prajitno	Erasmus Medical Center	Koel,B.F.; van der Vliet,S.; Burke,D.F.; Bestebroer,T.M.; Bharoto,E.E.; Yasa,I.W.; Herliana,I.; Laksono,B.M.; Xu,K.; Skepner,E.; Russell,C.A.; Rimmelzwaan,G.F.; Perez,D.R.; Osterhaus,A.D.; Smith,D.J.; Prajitno,T.Y.; Fouchier,R.A.; Yasa,I.W.W.; Osterhaus,A.D.M.E.; Fouchier,R.A.M.
EPI533372	HA	Indonesia	2011-Jan-01	A/chicken/South Sulawesi/196/2011	Dr. Teguh Y. Prajitno	Erasmus Medical Center	Koel,B.F.; van der Vliet,S.; Burke,D.F.; Bestebroer,T.M.; Bharoto,E.E.; Yasa,I.W.; Herliana,I.; Laksono,B.M.; Xu,K.; Skepner,E.; Russell,C.A.; Rimmelzwaan,G.F.; Perez,D.R.; Osterhaus,A.D.; Smith,D.J.; Prajitno,T.Y.; Fouchier,R.A.; Yasa,I.W.W.; Osterhaus,A.D.M.E.; Fouchier,R.A.M.
EPI533371	HA	Indonesia	2003-Jan-01	A/chicken/Indonesia/2A/2003	Dr. Teguh Y. Prajitno	Erasmus Medical Center	Koel,B.F.; van der Vliet,S.; Burke,D.F.; Bestebroer,T.M.; Bharoto,E.E.; Yasa,I.W.; Herliana,I.; Laksono,B.M.; Xu,K.; Skepner,E.; Russell,C.A.; Rimmelzwaan,G.F.; Perez,D.R.; Osterhaus,A.D.; Smith,D.J.; Prajitno,T.Y.; Fouchier,R.A.; Yasa,I.W.W.; Osterhaus,A.D.M.E.; Fouchier,R.A.M.
EPI533370	HA	Indonesia	2003-Jan-01	A/chicken/Indonesia/BL/2003	Dr. Teguh Y. Prajitno	Erasmus Medical Center	Koel,B.F.; van der Vliet,S.; Burke,D.F.; Bestebroer,T.M.; Bharoto,E.E.; Yasa,I.W.; Herliana,I.; Laksono,B.M.; Xu,K.; Skepner,E.; Russell,C.A.; Rimmelzwaan,G.F.; Perez,D.R.; Osterhaus,A.D.; Smith,D.J.; Prajitno,T.Y.; Fouchier,R.A.; Yasa,I.W.W.; Osterhaus,A.D.M.E.; Fouchier,R.A.M.
EPI533369	HA	Indonesia	2003-Jan-01	A/chicken/Indonesia/PA/2003	Dr. Teguh Y. Prajitno	Erasmus Medical Center	Koel,B.F.; van der Vliet,S.; Burke,D.F.; Bestebroer,T.M.; Bharoto,E.E.; Yasa,I.W.; Herliana,I.; Laksono,B.M.; Xu,K.; Skepner,E.; Russell,C.A.; Rimmelzwaan,G.F.; Perez,D.R.; Osterhaus,A.D.; Smith,D.J.; Prajitno,T.Y.; Fouchier,R.A.; Yasa,I.W.W.; Osterhaus,A.D.M.E.; Fouchier,R.A.M.
EPI533368	HA	Indonesia	2009-Jan-01	A/chicken/Riau/071/2009	Dr. Teguh Y. Prajitno	Erasmus Medical Center	Koel,B.F.; van der Vliet,S.; Burke,D.F.; Bestebroer,T.M.; Bharoto,E.E.; Yasa,I.W.; Herliana,I.; Laksono,B.M.; Xu,K.; Skepner,E.; Russell,C.A.; Rimmelzwaan,G.F.; Perez,D.R.; Osterhaus,A.D.; Smith,D.J.; Prajitno,T.Y.; Fouchier,R.A.; Yasa,I.W.W.; Osterhaus,A.D.M.E.; Fouchier,R.A.M.
EPI517161	HA	Japan	2014-Apr-13	A/Chicken/Kumamoto/1-7/2014	National Institute of Animal Health	National Agriculture and Food Research Organization	Kanehira,K.; Takemae,N.; Uchida,Y.; Tunekuni,R.; Hikono,H.; Saito,T.
EPI498342	HA	Myanmar	2010-Mar-04	A/chicken/Yinmarbin/A295/2010	National Veterinary Diagnostic Laboratory, Ministry of Livestock and Fisheries	CSIRO Australian Animal Health Laboratory	MaungMaung,Kyin; Vicky,Stevens; Kelly,Davies; Songhua,Shan; Daglas,Susie; Kerri,Bruce; Paul,Selleck; Frank,Wong; Chris,Morrissy
EPI457546	HA	Vietnam	2012-Jun-17	A/chicken/Soc Trang/2/2012		Other Database Import	Azuma,N.; Soda,K.; Hotta,K.; Le,M.Q.; Ito,T.
EPI457539	HA	Vietnam	2012-Jun-17	A/chicken/Soc Trang/1/2012		Other Database Import	Azuma,N.; Soda,K.; Hotta,K.; Le,M.Q.; Ito,T.
EPI442737	HA	Vietnam	2012-Jun-17	A/chicken/Soc Trang/5/2012		Other Database Import	Hashimoto,Y.; Soda,K.; Hotta,K.; Le,M.Q.; Ito,T.
EPI538909	HA	Egypt	2014-Mar-15	A/duck/Egypt/Fay-5/2014		Other Database Import	Arafa,A.; Hamed,M.; Adel,A.; Hagag,N.; Zanaty,A.; Madbouly,H.; Aly,M.
EPI538783	HA	Egypt	2013-May-01	A/duck/Egypt/13VIR-2962-196/2013	Istituto Zooprofilattico Sperimentale Delle Venezie	Istituto Zooprofilattico Sperimentale Delle Venezie	Hussein, H.A.; El Hady, M.M.; Abd Hamid, H.S.; Sultan, H.A.; Abdel Hafez, A.; Fusaro, A.; Schivo, A.; Ormelli, S.; Monne, I.; Cattoli, G.
EPI538775	HA	Egypt	2013-May-01	A/duck/Egypt/13VIR-2962-195/2013	Istituto Zooprofilattico Sperimentale Delle Venezie	Istituto Zooprofilattico Sperimentale Delle Venezie	Hussein, H.A.; El Hady, M.M.; Abd Hamid, H.S.; Sultan, H.A.; Abdel Hafez, A.; Fusaro, A.; Schivo, A.; Ormelli, S.; Monne, I.; Cattoli, G.
EPI531456	HA	China	2014-Mar-01	A/duck/Guangdong/GD01/2014		Other Database Import	Shen,H.; Xie,Q.
EPI530986	HA	China	2013-Dec-14	A/duck/Zhejiang/6D18/2013		Other Database Import	Wu,H.; Peng,X.; Xu,L.; Jin,C.; Cheng,L.; Lu,X.; Xie,T.; Yao,H.; Wu,N.
EPI530985	HA	China	2013-Nov-14	A/duck/Zhejiang/W24/2013		Other Database Import	Wu,H.; Peng,X.; Xu,L.; Jin,C.; Cheng,L.; Lu,X.; Xie,T.; Yao,H.; Wu,N.
EPI530054	HA	China	2014-Jan-10	A/duck/Jiangxi/95/2014		BGI Shenzhen	Bing,Xu;Tao,Zhang;Xiaowen,Li
EPI510333	HA	Bangladesh	2013-Jan-28	A/duck/Bangladesh/18949/2013		Other Database Import	Marinova-Petkova,A.; Feeroz,M.M.; Alam,S.M.R.; Hasan,M.K.; Akhtar,S.; Jones-Engel,L.; Walker,D.; McClenaghan,L.; Rubrum,A.; Franks,J.; Seiler,P.; Jeevan,T.; McKenzie,P.; Krauss,S.; Webby,R.J.; Webster,R.G.
EPI510303	HA	Bangladesh	2012-Jul-24	A/duck/Bangladesh/17753/2012		Other Database Import	Marinova-Petkova,A.; Feeroz,M.M.; Alam,S.M.R.; Hasan,M.K.; Akhtar,S.; Jones-Engel,L.; Walker,D.; McClenaghan,L.; Rubrum,A.; Franks,J.; Seiler,P.; Jeevan,T.; McKenzie,P.; Krauss,S.; Webby,R.J.; Webster,R.G.
EPI510265	HA	Bangladesh	2013-Feb-14	A/duck/Bangladesh/19099/2013		Other Database Import	Marinova-Petkova,A.; Feeroz,M.M.; Alam,S.M.R.; Hasan,M.K.; Akhtar,S.; Jones-Engel,L.; Walker,D.; McClenaghan,L.; Rubrum,A.; Franks,J.; Seiler,P.; Jeevan,T.; McKenzie,P.; Krauss,S.; Webby,R.J.; Webster,R.G.
EPI509704	HA	Korea, Republic of	2014-Jan-17	A/broiler duck/Korea/Buan2/2014		Other Database Import	Lee,Y.-J.; Kang,H.-M.; Lee,E.-K.; Song,B.-M.; Jeong,J.; Kwon,Y.-K.; Kim,H.-R.; Lee,K.-J.; Hong,M.-S.; Jang,I.; Choi,K.-S.; Kim,J.-Y.; Lee,H.-J.; Kang,M.-S.; Jeong,O.-M.; Baek,J.-H.; Joo,Y.-S.; Park,Y.Ho.; Lee,H.-S.; Park,Y.H.
EPI509698	HA	Korea, Republic of	2014-Jan-16	A/breeder duck/Korea/Gochang1/2014		Other Database Import	Lee,Y.-J.; Kang,H.-M.; Lee,E.-K.; Song,B.-M.; Jeong,J.; Kwon,Y.-K.; Kim,H.-R.; Lee,K.-J.; Hong,M.-S.; Jang,I.; Choi,K.-S.; Kim,J.-Y.; Lee,H.-J.; Kang,M.-S.; Jeong,O.-M.; Baek,J.-H.; Joo,Y.-S.; Park,Y.Ho.; Lee,H.-S.; Park,Y.H.
EPI506530	HA	Thailand	2012-Feb-08	A/duck/Thailand/CU-12205C/2012		Other Database Import	Chaiyawong,S.; Boonyapisitsopa,S.; Nonthabenjawan,N.; Jairak,W.; Tangwangvivat,R.; Tuanudom,R.; Prakairungnamthip,D.; Tunterak,W.; Thanawongnuwech,R.; Amonsin,A.
EPI504989	HA	Egypt	2012-Feb-15	A/duck/Egypt/BSU-FA-1D/2012		Other Database Import	Shany,S.A.S.; Ibrahim,M.G.; Lee,C.W.; Afifi,M.A.; El-Kady,M.F.
EPI504987	HA	Egypt	2009-Mar-17	A/duck/Egypt/BSU-BS-R9/2009		Other Database Import	Shany,S.A.S.; Ibrahim,M.G.; Lee,C.W.; Afifi,M.A.; El-Kady,M.F.
EPI504985	HA	Egypt	2008-Nov-15	A/duck/Egypt/BSU-BS-R7/2008		Other Database Import	Shany,S.A.S.; Ibrahim,M.G.; Lee,C.W.; Afifi,M.A.; El-Kady,M.F.
EPI504850	HA	China	2007-Nov-14	A/duck/Hubei/xn/2007		Other Database Import	Li,S.; Guo,X.; Jin,M.
EPI500085	HA	Egypt	2012-Oct-07	A/duck/Egypt/S6419E/2012		Other Database Import	Kayali,G.; El-Shesheny,R.; Kandeil,A.M.; Webby,R.J.; Ali,M.A.
EPI500082	HA	Egypt	2013-Jan-31	A/duck/Egypt/M7218B/2013		Other Database Import	Kayali,G.; El-Shesheny,R.; Kandeil,A.M.; Webby,R.J.; Ali,M.A.
EPI500117	HA	Egypt	2012-Oct-07	A/duck/Egypt/S6419C/2012		Other Database Import	Kayali,G.; El-Shesheny,R.; Kandeil,A.M.; Webby,R.J.; Kutkat,M.A.; Ali,M.A.
EPI500113	HA	Egypt	2012-Jan-19	A/duck/Egypt/Q4596A/2012		Other Database Import	Kayali,G.; El-Shesheny,R.; Kandeil,A.M.; Webby,R.J.; Kutkat,M.A.; Ali,M.A.
EPI493152	HA	Egypt	2012-Jan-19	A/duck/Egypt/Q4596B/2012		Other Database Import	Kayali,G.; El-Shesheny,R.; Kandeil,A.M.; Webby,R.J.; Kutkat,M.A.; Ali,M.A.
EPI492440	HA	Bangladesh	2013-Feb-14	A/duck/Bangladesh/19097/2013		Other Database Import	Feeroz,M.M.; Alam,R.S.; Hasan,K.M.; McKenzie,P.; Marinova-Petkova,A.; Webster,R.G.
EPI485596	HA	Cambodia	2013-Feb-12	A/duck/Cambodia/261W7M2/2013	Institut Pasteur in Cambodia	Institut Pasteur in Cambodia	Rith, S.; Horm, SV.; Buchy, P.
EPI485594	HA	Cambodia	2013-Feb-04	A/duck/Cambodia/202W6M1/2013	Institut Pasteur in Cambodia	Institut Pasteur in Cambodia	Rith, S.; Horm, SV.; Buchy, P.
EPI485592	HA	Cambodia	2013-Jan-09	A/duck/Cambodia/46W2M4/2013	Institut Pasteur in Cambodia	Institut Pasteur in Cambodia	Rith, S.; Horm, SV.; Buchy, P.
EPI461763	HA	China	2011-Nov-13	A/duck/Hunan/S4234/2011		Other Database Import	Deng,G.; Tan,D.; Shi,J.; Cui,P.; Jiang,Y.; Liu,L.; Tian,G.; Kawaoka,Y.; Li,C.; Chen,H.
EPI461755	HA	China	2011-Nov-13	A/duck/Hunan/S4220/2011		Other Database Import	Deng,G.; Tan,D.; Shi,J.; Cui,P.; Jiang,Y.; Liu,L.; Tian,G.; Kawaoka,Y.; Li,C.; Chen,H.
EPI461748	HA	China	2011-Nov-11	A/duck/Hunan/S4150/2011		Other Database Import	Deng,G.; Tan,D.; Shi,J.; Cui,P.; Jiang,Y.; Liu,L.; Tian,G.; Kawaoka,Y.; Li,C.; Chen,H.
EPI461679	HA	China	2011-Nov-09	A/duck/Hunan/S4030/2011		Other Database Import	Deng,G.; Tan,D.; Shi,J.; Cui,P.; Jiang,Y.; Liu,L.; Tian,G.; Kawaoka,Y.; Li,C.; Chen,H.
EPI461022	HA	Vietnam	2012-Jul-28	A/duck/Vietnam/QB1207/2012		Other Database Import	Bui,V.N.; Dao,T.D.; Nguyen,L.T.; Nguyen,T.N.T.; Bui,A.N.; Trinh,D.Q.; Inui,K.; Runstadler,J.; Ogawa,H.; Nguyen,K.V.; Imai,K.; Nguyen,T.T.H.
EPI439158	HA	Egypt	2012-Dec-01	A/duck/Egypt/VRLCU/2012		Other Database Import	Hussein,H.A.; Rohaim,M.A.
EPI439134	HA	Egypt	2012-Oct-01	A/duck/Egypt/VRLCU-R28/2012		Other Database Import	Khalefa,H.S.; Kaoud,H.A.; Moubarak,S.T.; Rohaim,M.A.; Hussein,H.A.
EPI439133	HA	Egypt	2012-Sep-01	A/duck/Egypt/VRLCU-R11/2012		Other Database Import	Khalefa,H.S.; Kaoud,H.A.; Moubarak,S.T.; Rohaim,M.A.; Hussein,H.A.
EPI433339	HA	Egypt	2011-Mar-03	A/duck/Sharkia/4/2011		Other Database Import	Arafa,A.; Habbaka,M.A.; Megahed,M.M.; Aly,M.M.
EPI433337	HA	Egypt	2012-Jul-01	A/duck/Giza/41/2012		Other Database Import	Arafa,A.; Habbaka,M.A.; Megahed,M.M.; Aly,M.M.
EPI433336	HA	Egypt	2012-Apr-23	A/duck/Sharkia/38/2012		Other Database Import	Arafa,A.; Habbaka,M.A.; Megahed,M.M.; Aly,M.M.
EPI433335	HA	Egypt	2012-Apr-15	A/duck/Sharkia/37/2012		Other Database Import	Arafa,A.; Habbaka,M.A.; Megahed,M.M.; Aly,M.M.
EPI433334	HA	Egypt	2011-Nov-13	A/duck/Sharkia/31/2011		Other Database Import	Arafa,A.; Habbaka,M.A.; Megahed,M.M.; Aly,M.M.
EPI433333	HA	Egypt	2011-Jun-04	A/duck/Sharkia/11/2011		Other Database Import	Arafa,A.; Habbaka,M.A.; Megahed,M.M.; Aly,M.M.
EPI439068	HA	China	2006-Mar-16	A/domestic green-winged teal/Hunan/3450/2006		Other Database Import	Xiong,C.; Chen,J.
EPI512641	HA	United States	2011-Dec-08	A/northern shoveler/Mississippi/11OS5805/2011		Other Database Import	Wentworth,D.E.; Halpin,R.A.; Lin,X.; Bera,J.; Akopov,A.; Ransier,A.; Mohan,M.; Fedorova,N.; Tsitrin,T.; Puri,V.; Stockwell,T.; Amedeo,P.; Appalla,L.; Bishop,B.; Edworthy,P.; Gupta,N.; Hoover,J.; Katzel,D.; Li,K.; Schobel,S.; Shrivastava,S.; Thovarai,V.; Wang,S.; Nolting,J.M.; Fries,A.C.; Bowman,A.S.; Bao,Y.; Sanders,R.; Zhdanov,S.; Kiryutin,B.; Lipman,D.J.; Tatusova,T.; Slemons,R.
EPI467794	HA	Russian Federation	2011-Sep-03	A/European teal/Novosibirsk/261/2011		Other Database Import	Sivay,M.V.; Sharshov,K.A.; Di,L.; Yan,J.; Gao,G.F.; Shestopalov,A.M.
EPI467792	HA	Russian Federation	2011-Sep-03	A/European teal/Novosibirsk/239/2011		Other Database Import	Sivay,M.V.; Sharshov,K.A.; Di,L.; Yan,J.; Gao,G.F.; Shestopalov,A.M.
EPI467790	HA	Russian Federation	2011-Sep-03	A/European teal/Novosibirsk/203/2011		Other Database Import	Sivay,M.V.; Sharshov,K.A.; Di,L.; Yan,J.; Gao,G.F.; Shestopalov,A.M.
EPI509709	HA	Korea, Republic of	2014-Jan-17	A/baikal teal/Korea/Donglim3/2014		Other Database Import	Lee,Y.-J.; Kang,H.-M.; Lee,E.-K.; Song,B.-M.; Jeong,J.; Kwon,Y.-K.; Kim,H.-R.; Lee,K.-J.; Hong,M.-S.; Jang,I.; Choi,K.-S.; Kim,J.-Y.; Lee,H.-J.; Kang,M.-S.; Jeong,O.-M.; Baek,J.-H.; Joo,Y.-S.; Park,Y.Ho.; Lee,H.-S.; Park,Y.H.
EPI542628	HA	Korea, Republic of	2014-Feb-05	A/mallard/Korea/W452/2014		Other Database Import	Choi,Y.K.; Kwon,H.I.; Kim,Y.I.; Pascua,P.N.Q.; Kim,E.H.; Park,S.J.; Lim,G.J.; Kim,S.M.; Choi,E.J.; Si,Y.J.
EPI507673	HA	China	2013-Nov-18	A/mallard duck/Shanghai/SH-9/2013	Institute of Military Veterinary, Academy of Military Medical Sciences	Institute of Laboratory Animal Sciences, Chinese Academy	Fan,S.; Gao,X.;Ying,Y.; Guo,J.; Sun,W.; Wang,T.;Ren,Z.; Yu,Z.; Li,Y.; Zhao,Y.; Yang,S.;Gao,Y. ; Xia,X.
EPI485832	HA	Sweden	2002-Nov-12	A/mallard/Sweden/40/2002		Other Database Import	de Graaf,M.; Fouchier,R.A.
EPI461488	HA	Vietnam	2013-May-09	A/duck/Quanh Ninh/53/2013		Other Database Import	Azuma,N.; Soda,K.; Hotta,K.; Le,M.Q.; Ito,T.
EPI459257	HA	Vietnam	2013-Apr-10	A/duck/Quanh Ninh/21/2013		Other Database Import	Azuma,N.; Soda,K.; Hotta,K.; Le,M.Q.; Ito,T.
EPI447374	HA	Italy	2005-Sep-19	A/mallard/Italy/3401/2005		Other Database Import	Steensels,M.; Van Borm,S.; van den Berg,T.P.; Lambrecht,B.
EPI443806	HA	Vietnam	2012-Aug-31	A/duck/Soc Trang/8/2012		Other Database Import	Azuma,N.; Soda,K.; Hotta,K.; Le,M.Q.; Ito,T.
EPI419940	HA	United States	2011-Aug-12	A/mallard/California/2559P/2011		Other Database Import	Wentworth,D.E.; Dugan,V.; Halpin,R.; Lin,X.; Bera,J.; Ghedin,E.; Fedorova,N.; Overton,L.; Tsitrin,T.; Stockwell,T.; Amedeo,P.; Bishop,B.; Chen,H.; Edworthy,P.; Gupta,N.; Katzel,D.; Li,K.; Schobel,S.; Shrivastava,S.; Thovarai,V.; Wang,S.; Boyce,W.M.; Goldstein,T.; Lindsay,L.L.; Plancarte,M.; Matters,J.D.; Bao,Y.; Sanders,R.; Dernovoy,D.; Kiryutin,B.; Lipman,D.J.; Tatusova,T.
EPI419845	HA	United States	2011-Aug-12	A/mallard/California/2542V/2011		Other Database Import	Wentworth,D.E.; Dugan,V.; Halpin,R.; Lin,X.; Bera,J.; Ghedin,E.; Fedorova,N.; Overton,L.; Tsitrin,T.; Stockwell,T.; Amedeo,P.; Bishop,B.; Chen,H.; Edworthy,P.; Gupta,N.; Katzel,D.; Li,K.; Schobel,S.; Shrivastava,S.; Thovarai,V.; Wang,S.; Boyce,W.M.; Goldstein,T.; Lindsay,L.L.; Plancarte,M.; Matters,J.D.; Bao,Y.; Sanders,R.; Dernovoy,D.; Kiryutin,B.; Lipman,D.J.; Tatusova,T.
EPI419850	HA	United States	2011-Aug-12	A/mallard/California/2536V/2011		Other Database Import	Wentworth,D.E.; Dugan,V.; Halpin,R.; Lin,X.; Bera,J.; Ghedin,E.; Fedorova,N.; Overton,L.; Tsitrin,T.; Stockwell,T.; Amedeo,P.; Bishop,B.; Chen,H.; Edworthy,P.; Gupta,N.; Katzel,D.; Li,K.; Schobel,S.; Shrivastava,S.; Thovarai,V.; Wang,S.; Boyce,W.M.; Goldstein,T.; Lindsay,L.L.; Plancarte,M.; Matters,J.D.; Bao,Y.; Sanders,R.; Dernovoy,D.; Kiryutin,B.; Lipman,D.J.; Tatusova,T.
EPI419801	HA	United States	2011-Aug-12	A/mallard/California/2536P/2011		Other Database Import	Wentworth,D.E.; Dugan,V.; Halpin,R.; Lin,X.; Bera,J.; Ghedin,E.; Fedorova,N.; Overton,L.; Tsitrin,T.; Stockwell,T.; Amedeo,P.; Bishop,B.; Chen,H.; Edworthy,P.; Gupta,N.; Katzel,D.; Li,K.; Schobel,S.; Shrivastava,S.; Thovarai,V.; Wang,S.; Boyce,W.M.; Goldstein,T.; Bao,Y.; Sanders,R.; Dernovoy,D.; Kiryutin,B.; Lipman,D.J.; Tatusova,T.
EPI419800	HA	United States	2011-Aug-12	A/mallard/California/2535V/2011		Other Database Import	Wentworth,D.E.; Dugan,V.; Halpin,R.; Lin,X.; Bera,J.; Ghedin,E.; Fedorova,N.; Overton,L.; Tsitrin,T.; Stockwell,T.; Amedeo,P.; Bishop,B.; Chen,H.; Edworthy,P.; Gupta,N.; Katzel,D.; Li,K.; Schobel,S.; Shrivastava,S.; Thovarai,V.; Wang,S.; Boyce,W.M.; Goldstein,T.; Lindsay,L.L.; Plancarte,M.; Matters,J.D.; Bao,Y.; Sanders,R.; Dernovoy,D.; Kiryutin,B.; Lipman,D.J.; Tatusova,T.
EPI419799	HA	United States	2011-Aug-12	A/mallard/California/2535P/2011		Other Database Import	Wentworth,D.E.; Dugan,V.; Halpin,R.; Lin,X.; Bera,J.; Ghedin,E.; Fedorova,N.; Overton,L.; Tsitrin,T.; Stockwell,T.; Amedeo,P.; Bishop,B.; Chen,H.; Edworthy,P.; Gupta,N.; Katzel,D.; Li,K.; Schobel,S.; Shrivastava,S.; Thovarai,V.; Wang,S.; Boyce,W.M.; Goldstein,T.; Bao,Y.; Sanders,R.; Dernovoy,D.; Kiryutin,B.; Lipman,D.J.; Tatusova,T.
EPI419796	HA	United States	2011-Aug-12	A/mallard/California/2531V/2011		Other Database Import	Wentworth,D.E.; Dugan,V.; Halpin,R.; Lin,X.; Bera,J.; Ghedin,E.; Fedorova,N.; Overton,L.; Tsitrin,T.; Stockwell,T.; Amedeo,P.; Bishop,B.; Chen,H.; Edworthy,P.; Gupta,N.; Katzel,D.; Li,K.; Schobel,S.; Shrivastava,S.; Thovarai,V.; Wang,S.; Boyce,W.M.; Goldstein,T.; Lindsay,L.L.; Plancarte,M.; Matters,J.D.; Bao,Y.; Sanders,R.; Dernovoy,D.; Kiryutin,B.; Lipman,D.J.; Tatusova,T.
EPI419746	HA	United States	2011-Aug-12	A/mallard/California/2531P/2011		Other Database Import	Wentworth,D.E.; Dugan,V.; Halpin,R.; Lin,X.; Bera,J.; Ghedin,E.; Fedorova,N.; Overton,L.; Tsitrin,T.; Stockwell,T.; Amedeo,P.; Bishop,B.; Chen,H.; Edworthy,P.; Gupta,N.; Katzel,D.; Li,K.; Schobel,S.; Shrivastava,S.; Thovarai,V.; Wang,S.; Boyce,W.M.; Goldstein,T.; Bao,Y.; Sanders,R.; Dernovoy,D.; Kiryutin,B.; Lipman,D.J.; Tatusova,T.
EPI419745	HA	United States	2011-Aug-12	A/mallard/California/2527V/2011		Other Database Import	Wentworth,D.E.; Dugan,V.; Halpin,R.; Lin,X.; Bera,J.; Ghedin,E.; Fedorova,N.; Overton,L.; Tsitrin,T.; Stockwell,T.; Amedeo,P.; Bishop,B.; Chen,H.; Edworthy,P.; Gupta,N.; Katzel,D.; Li,K.; Schobel,S.; Shrivastava,S.; Thovarai,V.; Wang,S.; Boyce,W.M.; Goldstein,T.; Lindsay,L.L.; Plancarte,M.; Matters,J.D.; Bao,Y.; Sanders,R.; Dernovoy,D.; Kiryutin,B.; Lipman,D.J.; Tatusova,T.
EPI418841	HA	United States	2010-Oct-02	A/mallard/Wisconsin/10OS2672/2010		Other Database Import	Wentworth,D.E.; Dugan,V.; Halpin,R.; Lin,X.; Bera,J.; Wester,E.; Ghedin,E.; Fedorova,N.; Tsitrin,T.; Stockwell,T.; Amedeo,P.; Bishop,B.; Edworthy,P.; Gupta,N.; Katzel,D.; Li,K.; Schobel,S.; Shrivastava,S.; Thovarai,V.; Wang,S.; Slemons,R.; Nolting,J.; Bao,Y.; Sanders,R.; Dernovoy,D.; Kiryutin,B.; Lipman,D.J.; Tatusova,T.
EPI417807	HA	Vietnam	2012-Aug-11	A/duck/Vietnam/OIE-2212/2012		Other Database Import	Kida,H.; Sakoda,Y.; Okamatsu,M.; Nam,H.V.; Long,N.V.; Huy,C.D.; Hatamachi,J.
EPI417796	HA	Vietnam	2012-Aug-11	A/duck/Vietnam/OIE-2236/2012		Other Database Import	Kida,H.; Sakoda,Y.; Okamatsu,M.; Nam,H.V.; Long,N.V.; Huy,C.D.; Hatamachi,J.
EPI417778	HA	Vietnam	2012-Aug-11	A/duck/Vietnam/OIE-2211/2012		Other Database Import	Kida,H.; Sakoda,Y.; Okamatsu,M.; Nam,H.V.; Long,N.V.; Huy,C.D.; Hatamachi,J.
EPI416952	HA	Vietnam	2011-Oct-09	A/duck/Vietnam/OIE-3354/2011		Other Database Import	Kida,H.; Sakoda,Y.; Okamatsu,M.; Nam,H.V.; Long,N.V.; Huy,C.D.; Hatamachi,J.
EPI413966	HA	Vietnam	2012-Oct-08	A/duck/Vietnam/OIE-3038/2012		Other Database Import	Kida,H.; Sakoda,Y.; Okamatsu,M.; Nam,H.V.; Long,N.V.; Huy,C.D.; Hatamachi,J.
EPI413680	HA	United States	2011-Aug-19	A/mallard/Ohio/11OS2216/2011		Other Database Import	Wentworth,D.E.; Dugan,V.; Halpin,R.; Lin,X.; Bera,J.; Wester,E.; Ghedin,E.; Fedorova,N.; Tsitrin,T.; Stockwell,T.; Amedeo,P.; Bishop,B.; Edworthy,P.; Gupta,N.; Katzel,D.; Li,K.; Schobel,S.; Shrivastava,S.; Thovarai,V.; Wang,S.; Slemons,R.; Nolting,J.; Fries,A.; O'Connell,J.; Bao,Y.; Sanders,R.; Dernovoy,D.; Kiryutin,B.; Lipman,D.J.; Tatusova,T.
EPI527311	HA	Bhutan	2012-Jan-30	A/yellow billed duck/Bhutan/358/2012		Other Database Import	Franks,J.S.; Tenzin,S.; Tshering,D.; Rai,P.; Lhamo,K.; Dahal,N.; Dukpa,K.
EPI503718	HA	Taiwan	2012-Jul-12	A/Japanese white-eye/Taoyuan/Q454/2012		Other Database Import	Lee,M.S.
EPI531373	HA	China	2012-Jul-04	A/hill myna/Heilongjiang/0704/2012		Other Database Import	Liu,C.G.; Liu,M.
EPI471173	HA	Vietnam	2013-Jun-05	A/muscovy duck/Vietnam/LBM436/2013		Other Database Import	Nakamura,Y.; Soda,K.; Hotta,K.; Lee,M.Q.; Ito,T.
EPI471131	HA	Vietnam	2013-Jun-05	A/muscovy duck/Vietnam/LBM438/2013		Other Database Import	Azuma,N.; Soda,K.; Hotta,K.; Le,M.Q.; Ito,T.
EPI461536	HA	Vietnam	2013-Feb-06	A/muscovy duck/Vietnam/LBM344/2013		Other Database Import	Hashimoto,Y.; Soda,K.; Hotta,K.; Le,M.Q.; Ito,T.
EPI460948	HA	Vietnam	2013-Apr-09	A/muscovy duck/Vietnam/LBM399/2013		Other Database Import	Soda,K.; Hotta,K.; Le,M.Q.; Ito,T.; Hashimoto,Y.
EPI460940	HA	Vietnam	2013-Apr-09	A/muscovy duck/Vietnam/LBM398/2013		Other Database Import	Soda,K.; Hotta,K.; Le,M.Q.; Ito,T.; Hashimoto,Y.
EPI460932	HA	Vietnam	2013-May-09	A/muscovy duck/Quanh Ninh/49/2013		Other Database Import	Soda,K.; Hotta,K.; Le,M.Q.; Ito,T.; Nakamura,Y.
EPI460730	HA	Vietnam	2013-Jan-07	A/muscovy duck/Vietnam/LBM335/2013		Other Database Import	Soda,K.; Hotta,K.; Le,M.Q.; Ito,T.; Hashimoto,Y.
EPI459864	HA	Vietnam	2013-Jan-07	A/muscovy duck/Vietnam/LBM330/2013		Other Database Import	Soda,K.; Hotta,K.; Le,M.Q.; Ito,T.; Hashimoto,Y.
EPI459247	HA	Vietnam	2013-Apr-10	A/muscovy duck/Quanh Ninh/9/2013		Other Database Import	Azuma,N.; Soda,K.; Hotta,K.; Le,M.Q.; Ito,T.
EPI459239	HA	Vietnam	2013-Apr-10	A/muscovy duck/Quanh Ninh/6/2013		Other Database Import	Azuma,N.; Soda,K.; Hotta,K.; Le,M.Q.; Ito,T.
EPI438150	HA	Vietnam	2012-Jan-01	A/muscovy duck/Vietnam/LBM295/2012		Other Database Import	Hashimoto,Y.; Nagai,Y.; Soda,K.; Hotta,K.; Ito,T.
EPI438142	HA	Vietnam	2012-Jan-01	A/muscovy duck/Vietnam/LBM315/2012		Other Database Import	Azuma,N.; Nagai,Y.; Soda,K.; Hotta,K.; Ito,T.
EPI432708	HA	Vietnam	2012-Jan-01	A/muscovy duck/Vietnam/LBM260/2012		Other Database Import	Hashimoto,Y.; Nagai,Y.; Soda,K.; Hotta,K.; Ito,T.
EPI432700	HA	Vietnam	2012-Jan-01	A/muscovy duck/Vietnam/LBM258/2012		Other Database Import	Hashimoto,Y.; Nagai,Y.; Soda,K.; Hotta,K.; Ito,T.
EPI424196	HA	Vietnam	2012-Jan-01	A/muscovy duck/Vietnam/LBM230/2012		Other Database Import	Hashimoto,Y.; Nagai,Y.; Soda,K.; Hotta,K.; Ito,T.
EPI424188	HA	Vietnam	2012-Jan-01	A/muscovy duck/Vietnam/LBM229/2012		Other Database Import	Hashimoto,Y.; Nagai,Y.; Soda,K.; Hotta,K.; Ito,T.
EPI424180	HA	Vietnam	2012-Jan-01	A/muscovy duck/Vietnam/LBM228/2012		Other Database Import	Hashimoto,Y.; Nagai,Y.; Soda,K.; Hotta,K.; Ito,T.
EPI424172	HA	Vietnam	2012-Jan-01	A/muscovy duck/Vietnam/LBM227/2012		Other Database Import	Hashimoto,Y.; Nagai,Y.; Soda,K.; Hotta,K.; Ito,T.
EPI416928	HA	Vietnam	2011-Oct-09	A/muscovy duck/Vietnam/OIE-3012/2011		Other Database Import	Kida,H.; Sakoda,Y.; Okamatsu,M.; Nam,H.V.; Long,N.V.; Huy,C.D.; Hatamachi,J.
EPI462795	HA	Austria	2013-Jun-12	A/mynah/Austria-quarantine/13064792-010/13	Institute for Veterinary Disease Control Moedling, Austrian Agency for Health and Food Safety	Animal Health and Veterinary Laboratories Agency (AHVLA)	Collins, S; Hanna, A; Essen, S; Focosi-Snyman, R; Manvell, R; Wodak, E; Revilla-Fern?ndez, S; Bag?, Z; Schmoll, F; Reid, S
EPI462793	HA	Austria	2013-Jun-07	A/mynah/Austria-quarantine/13063485-026/13	Institute for Veterinary Disease Control Moedling, Austrian Agency for Health and Food Safety	Animal Health and Veterinary Laboratories Agency (AHVLA)	Collins, S; Hanna, A; Essen, S; Focosi-Snyman, R; Manvell, R; Wodak, E; Revilla-Fern?ndez, S; Bag?, Z; Schmoll, F; Reid, S
EPI462791	HA	Austria	2013-Jun-07	A/mynah/Austria-quarantine/13063485-025/13	Institute for Veterinary Disease Control Moedling, Austrian Agency for Health and Food Safety	Animal Health and Veterinary Laboratories Agency (AHVLA)	Collins, S; Hanna, A; Essen, S; Focosi-Snyman, R; Manvell, R; Wodak, E; Revilla-Fern?ndez, S; Bag?, Z; Schmoll, F; Reid, S
EPI455013	HA	United States	2007-Aug-10	A/ruddy turnstone/New Jersey/AI07-699/2007		Other Database Import	Wentworth,D.E.; Dugan,V.; Halpin,R.; Lin,X.; Bera,J.; Wester,E.; Ghedin,E.; Fedorova,N.; Tsitrin,T.; Stockwell,T.; Amedeo,P.; Bishop,B.; Edworthy,P.; Gupta,N.; Katzel,D.; Li,K.; Schobel,S.; Shrivastava,S.; Thovarai,V.; Wang,S.; Lebarbenchon,C.; Sreevatsan,S.; Poulson,B.; Yang,M.; Stallknecht,D.; Bao,Y.; Sanders,R.; Dernovoy,D.; Kiryutin,B.; Lipman,D.J.; Tatusova,T.
EPI455006	HA	United States	2007-Jul-26	A/ruddy turnstone/New Jersey/AI07-69/2007		Other Database Import	Wentworth,D.E.; Dugan,V.; Halpin,R.; Lin,X.; Bera,J.; Wester,E.; Ghedin,E.; Fedorova,N.; Tsitrin,T.; Stockwell,T.; Amedeo,P.; Bishop,B.; Edworthy,P.; Gupta,N.; Katzel,D.; Li,K.; Schobel,S.; Shrivastava,S.; Thovarai,V.; Wang,S.; Lebarbenchon,C.; Sreevatsan,S.; Poulson,B.; Yang,M.; Stallknecht,D.; Bao,Y.; Sanders,R.; Dernovoy,D.; Kiryutin,B.; Lipman,D.J.; Tatusova,T.
EPI454567	HA	United States	2001-Jan-01	A/ruddy turnstone/New Jersey/828227/2001		Other Database Import	Wentworth,D.E.; Dugan,V.; Halpin,R.; Lin,X.; Bera,J.; Wester,E.; Ghedin,E.; Fedorova,N.; Tsitrin,T.; Stockwell,T.; Amedeo,P.; Bishop,B.; Edworthy,P.; Gupta,N.; Katzel,D.; Li,K.; Schobel,S.; Shrivastava,S.; Thovarai,V.; Wang,S.; Lebarbenchon,C.; Sreevatsan,S.; Poulson,B.; Yang,M.; Stallknecht,D.; Bao,Y.; Sanders,R.; Dernovoy,D.; Kiryutin,B.; Lipman,D.J.; Tatusova,T.
